# Supplementary material for: Endogenous cannabinoids in the piriform cortex tune olfactory perception
Source: Nat Commun. 2024 Feb 9;15:1230. doi: 10.1038/s41467-024-45161-x (PMC10858223; doi:10.1038/s41467-024-45161-x)
Supplement: Supplementary file 5 — Source Data [file 41467_2024_45161_MOESM5_ESM.xlsx]

## Sheet: Fig1.e
	pre-Rim	post-Rim
Median	0.3859	0.321
Lower CI	0.3055	0.2727
Upper CI	0.5218	0.4894
Maxima	0.5877	0.5656
Minima	0.2809	0.2375
Matlab 25th Percentile	0.355561	0.3081
Matlab 75th Percentile	0.475344	0.380775
	Individual data points		Difference
	0.280862	0.272662	-0.00819927
	0.376981	0.321423	-0.0555577
	0.587687	0.565556	-0.0221311
	0.363936	0.3081	-0.0558357
	0.355561	0.308629	-0.0469312
	0.305462	0.2375	-0.0679623
	0.475344	0.320632	-0.154712
	0.3949	0.380775	-0.0141252
	0.402507	0.35986	-0.0426471
	0.521783	0.489418	-0.0323652

## Sheet: Fig1.f
	Vehicle	Rim
Median	0.003317	-0.04479
Lower CI	-0.03547	-0.06796
Upper CI	0.04431	-0.01413
Maxima	0.1905	-0.008199
Minima	-0.2272	-0.1547
Matlab 25th Percentile	-0.031244	-0.0558357
Matlab 75th Percentile	0.0402244	-0.0221311
	Individual data points
	0.113022	-0.00819927
	-0.000291276	-0.0555577
	0.0213459	-0.0221311
	0.133733	-0.0558357
	-0.227194	-0.0469312
	-0.0185787	-0.0679623
	-0.0354658	-0.154712
	0.0443124	-0.0141252
	-0.01052	-0.0426471
	-0.117763	-0.0323652
	0.19053
	0.0279602
	0.00331719
	-0.043881
	0.0163871

## Sheet: Fig1.g
Median change of peak integral of the cross-correlograms from -50 to 50 msec with popEvent activity
	Vehicle	Rim
Median	0.0007327	-0.001743
Lower CI	0.0004414	-0.002195
Upper CI	0.001008	-0.001229
Maxima	0.504	0.2807
Minima	-0.2247	-0.3662
Matlab 25th Percentile	-0.006598	-0.01313
Matlab 75th Percentile	0.009442	0.01006
	Individual data points
	0.0116583	0.0637833
	0.014883	-0.014859
	-0.0137779	-0.0725488
	-0.00446842	0.000322455
	0.00854873	-0.00262636
	-0.0133082	0.0034121
	0.0205616	-0.013832
	0.003555	0.00799122
	0.00168018	-0.0919736
	0.0230192	-0.00451614
	-0.0124405	-0.0554534
	-0.00562551	-0.0138244
	-0.00575572	0.00324667
	-0.0445682	-0.0400383
	-0.00105178	0.0340444
	-0.00751293	-0.0480944
	-0.0418917	0.00131642
	-0.00446427	-0.0207623
	-0.0659197	-0.11075
	-0.00858074	-0.0226647
	-0.0824279	0.0119277
	-0.136652	0.0837993
	-0.000852863	-0.0637034
	0.0254953	-0.00826233
	0.00799795	-0.092899
	0.0262503	-0.0279339
	0.00510486	-0.0265778
	0.00446838	0.0120835
	-0.00302119	-0.019164
	0.0100746	-0.0156849
	0.0155523	0.0447422
	0.0558239	0.0191297
	-0.00215014	0.000606905
	0.00468335	0.0113492
	-0.0204153	0.0575351
	-0.00261924	0.0164812
	0.0105173	-0.0309245
	0.0316802	-0.0164629
	-0.00763254	-0.00825265
	-0.032909	0.0149194
	-0.0265922	-0.0241751
	-0.0319243	-0.0611797
	-0.0187798	0.0144379
	-0.00745978	-0.0637757
	0.000876073	0.0227217
	0.0495889	0.0013764
	0.0127607	0.000520105
	-0.0505851	-0.070474
	0.0137191	-0.00202372
	-0.00386256	0.0996127
	-0.0576101	-0.0184974
	-0.0179025	-0.0108987
	0.00615605	-0.0087998
	-0.00884341	0.0580631
	0.00387142	-0.0638171
	-0.0163558	-0.00625972
	-0.00228014	0.0465713
	0.0143431	0.00683908
	-0.0140573	0.0373105
	0.00678026	0.000849559
	-0.0242343	0.139475
	0.00540715	0.0428624
	-0.0314624	0.0387726
	-0.0469914	0.0867271
	-0.0269851	0.0342644
	-0.0180308	0.00396163
	-0.0363982	-0.0023843
	-0.126136	-0.0229303
	-0.0317575	0.0382444
	0.0023727	0.0104456
	-0.00272205	-0.0104825
	-0.14049	0.0561427
	0.0290372	-0.0234036
	-0.0475572	0.0281299
	0.010654	-0.0393131
	0.0100962	-0.00342071
	-0.0177318	-0.0295441
	-0.127043	0.0978597
	0.013705	0.0463565
	0.0444601	0.0139047
	-0.0288508	-0.000586948
	0.0282711	-0.0192524
	-0.00668579	0.0772907
	0.000441381	0.00151275
	0.00801024	0.0149639
	0.00985289	0.0105495
	0.0152006	-0.0184386
	-0.0128622	0.0202086
	-0.00297059	0.0136348
	0.0409867	0.00227633
	-0.0158278	-0.0143557
	-0.0057856	-0.0153857
	-0.00270366	-0.0196621
	0.0389341	0.0104192
	0.0465247	0.00504021
	-0.0182805	-0.00349565
	0.00566425	0.0463878
	0.0138505	-0.00344364
	0.0496318	-0.0424309
	0.0231561	0.00919921
	0.00163986	-0.0366055
	0.0331445	0.0545704
	0.00301902	0.00248049
	-0.048262	0.0292687
	-0.0626628	0.0445006
	-0.00241955	-0.0527999
	0.0938497	0.0530222
	0.00794095	-0.0333291
	0.0155475	-0.299302
	0.0216286	-0.0301187
	-0.019337	0.0567049
	0.025866	0.0608045
	0.0235635	0.0106976
	0.324085	-0.0322794
	0.0377447	-0.00167961
	0.100577	0.00183576
	-0.000100594	0.029541
	0.0222263	0.0180611
	0.0476407	0.0682884
	0.0761745	0.0134766
	0.00657425	-0.00681786
	0.399375	-0.00231456
	-0.0180713	-0.00806827
	0.503963	-0.000284669
	0.00352801	-0.00400621
	0.160404	-0.00964729
	-0.0416102	0.0162553
	0.0290515	-0.0154848
	-0.0152447	-0.00453181
	0.0845328	0.0176664
	0.0555251	0.0316639
	0.00216888	0.0797349
	-0.00714688	0.0649102
	-0.00701102	0.0233052
	0.008645	-0.0224716
	-0.0412148	-0.014251
	0.00953637	-0.0322942
	-0.0138949	-0.00259649
	0.028821	-0.00872865
	0.00590454	0.0405637
	0.0714978	0.00950957
	-0.0145846	0.00379
	0.00713661	0.00461042
	-0.0106814	0.0414934
	0.000766276	0.0137261
	0.0423538	-0.00457715
	0.0149898	0.0227457
	0.0107561	0.0133594
	0.0113165	0.00986172
	0.0121922	-0.0104116
	0.0115293	-0.0302798
	-0.0335365	-0.0157432
	0.17282	0.0114795
	-0.00508342	0.0142408
	0.00610343	-0.152922
	0.0197315	0.0455892
	-0.00210379	-0.0110661
	0.0291552	-0.0416982
	0.0079608	-0.281516
	-0.0010176	-0.0977948
	0.0511572	2.99427e-05
	0.02985	0.003705
	0.176051	0.0150599
	0.00477837	-0.0168832
	0.096753	-0.0533711
	0.0798807	0.00992877
	0.0211387	-0.000118862
	0.0615528	-0.0054258
	0.193741	0.0280853
	0.161482	0.00461494
	0.105831	0.00373377
	-0.00150199	-0.00469591
	0.0907671	-0.00706993
	0.0446289	0.0416027
	0.0275394	0.0037872
	0.0224244	-0.00847518
	0.0260103	-0.00363414
	-0.0113457	0.0966865
	0.0717701	0.0458687
	0.0752853	-0.0318338
	0.00185621	0.00201734
	0.00699795	0.026732
	-0.0292338	-0.0120415
	-0.00859625	0.0437254
	-0.0115096	0.0145016
	0.00666686	-0.0212248
	-0.00121787	0.0603753
	-0.00962786	0.0408782
	0.0188794	0.00226449
	-0.00154049	-0.00177628
	-0.0435958	-0.00283031
	-0.00216678	-0.000538222
	0.00922119	-0.0163617
	-0.010392	-0.00257825
	0.0797241	0.00356175
	0.0209695	0.0474068
	0.00266134	0.0297231
	-0.0468649	-0.00109483
	-0.0201121	-0.0215016
	0.00973447	-0.00441343
	0.0161622	-0.000172926
	0.0631217	-0.00806358
	0.0145124	0.00357122
	0.00202697	0.0237193
	-0.00407854	-0.0153087
	0.0138532	0.0268965
	0.0342313	0.0193967
	0.00491677	-0.000748668
	0.00217546	-0.0224661
	0.0150217	0.0238379
	0.0173242	-0.0108416
	0.0139599	0.0117225
	0.0204816	-0.0112318
	0.0254761	0.0440029
	0.00307824	0.0282457
	0.0259843	0.0517569
	0.0059163	0.0145734
	0.0331354	-0.0155812
	0.0187474	-0.0894884
	-0.00212246	-0.00580227
	0.0101456	-0.00692642
	-0.0127822	-0.0261352
	0.00805661	0.0392529
	0.00034422	-0.0190297
	0.0103761	0.0173439
	0.00162646	-0.035516
	0.00348143	-0.00108851
	0.00541582	-0.0159529
	0.00871241	-0.0141718
	-0.00374656	-0.011659
	0.00901346	0.0240903
	0.00734414	-0.075861
	0.0021206	-0.133755
	0.0089959	-0.0252035
	0.0139412	-0.0974256
	-0.000981692	-0.0157304
	0.00816642	-0.0171266
	-0.00351193	-0.1149
	0.0110941	-0.0164333
	0.00137077	-0.349762
	-0.00163487	-0.0842535
	-0.00326525	0.0238879
	0.0202031	-0.0166235
	0.000593586	0.024154
	0.00421103	0.0104711
	0.00351574	0.00311357
	-0.0220702	0.0383239
	0.00866214	-0.027827
	-0.011491	0.0602694
	0.0024221	-0.0059103
	-0.0119482	-0.0641181
	-0.00475966	-0.00385071
	-0.00377292	-0.0139198
	0.00505009	-0.00259545
	0.00882184	0.0195916
	0.00278511	0.00722395
	-0.0116575	-0.007574
	0.0164489	0.0320134
	-0.00845376	0.0436662
	0.00908737	0.0152479
	-0.0357927	0.00656673
	-0.00618464	-0.019783
	-0.0427622	-0.0173391
	0.0412268	0.0640382
	-0.0109923	-0.00492269
	-0.00446252	0.0103041
	0.0260212	-0.0412528
	-0.00638858	0.0191383
	0.00102313	-0.0155182
	0.0103951	0.0126702
	-0.0215247	-0.0131765
	0.0137298	0.00541619
	0.00228634	-0.0313631
	0.0122355	-0.0108943
	-0.00493097	-0.0139633
	0.011275	-0.0257625
	0.00621372	-0.000914185
	-0.00547448	0.0171703
	0.0652312	-0.00659361
	-0.00774357	3.08545e-05
	0.0316977	0.00173027
	0.0304495	0.020716
	0.0273388	-0.00464856
	0.0179415	-0.015327
	0.00381913	-0.00521172
	-0.0671649	-0.0422293
	0.00906406	-0.0163972
	0.00266283	0.00722147
	-0.0344462	0.00429329
	0.0228034	0.00262381
	0.0208337	-0.0154687
	0.00551777	0.00866672
	0.0177365	-0.0310966
	0.117869	-0.00657764
	-0.0103499	0.0200912
	-0.00444592	-0.00292866
	0.023479	0.000393542
	-0.039459	-0.0158513
	0.0420948	-0.00537328
	-0.0328242	0.00251424
	-0.0105432	-0.00465183
	-0.00271829	-0.00843487
	0.0881531	0.0107068
	0.0159094	-0.0108693
	0.0953647	0.00537549
	0.0542341	-0.0284354
	0.0238073	-0.00310955
	0.0568684	-0.0202691
	0.0871039	0.00173305
	0.105358	-0.0133509
	0.168802	-0.0088688
	-0.00518281	-0.00465397
	0.0588205	0.0125525
	-0.0184688	0.00947706
	0.0653701	0.00137615
	-0.00608452	-0.00161098
	0.0197381	-0.0143833
	0.00657872	-0.102574
	0.0260584	-0.0783175
	0.0546269	0.0279379
	0.00631596	-0.0460378
	0.00543569	0.0512004
	0.00310287	0.0262758
	0.00751295	-0.0229265
	0.0164836	0.0141849
	0.000201332	-0.00146246
	0.00580168	-0.00920604
	-0.00190436	0.012063
	0.0173466	-0.0105927
	0.00231821	0.0243567
	-0.00416548	0.0293319
	-0.000401559	0.0152827
	0.0203968	-0.0557352
	0.00104967	-0.0261813
	-0.00501742	0.00100141
	-0.00117373	-0.0117024
	0.03522	0.0500142
	0.0111526	0.00498452
	0.107784	-0.0051304
	0.110239	0.00861784
	0.174427	-0.0186232
	0.0427751	-0.000861527
	0.00374932	0.0570421
	0.16475	-0.000174054
	-0.0208974	-0.0436141
	0.050574	-0.000541993
	0.0031453	0.0540261
	0.0113605	0.0254177
	0.0136937	0.0546107
	0.0623579	-0.0159337
	0.0407614	0.0269392
	0.00518374	-0.0375602
	0.0854277	0.024133
	0.0887792	0.00548682
	0.0460899	-0.044685
	0.159353	-0.0317857
	0.0128108	0.0252238
	0.0422916	-0.0570884
	-0.0107789	-0.0199754
	-0.00673186	-0.00701819
	-0.000113527	-0.0296773
	-0.0146527	0.0171706
	0.00992379	-0.0164035
	0.0649174	0.0330815
	0.224246	0.0226131
	0.0171045	0.0692217
	0.0162959	0.0300188
	0.00270665	0.0121204
	0.0235743	0.0604966
	0.0170151	0.0339166
	0.018962	0.0372818
	0.00824613	-0.0328576
	0.00593742	0.00302689
	0.0114998	0.000832778
	0.00652173	0.0188575
	0.0195409	0.0126412
	0.0184811	-0.0254102
	0.00591397	-0.126588
	0.0659156	-0.0200957
	0.0400278	0.00139613
	0.0501399	0.0405166
	-0.000376318	0.00227041
	0.0566842	0.0266059
	-0.0128782	0.00844566
	-0.0178201	-0.00151587
	0.049711	0.0136593
	0.0742123	-0.00435215
	-0.00558329	-0.0331818
	0.0401342	-0.0199433
	0.0884884	0.028102
	0.144728	0.0363118
	0.0233653	0.0186706
	-0.00314959	-0.0200339
	0.0812296	-0.109855
	0.0144531	0.0381794
	8.5386e-05	0.0968103
	0.0309913	-0.0255931
	-0.00234413	0.0282824
	-0.00920041	0.0372465
	0.0612425	0.0495179
	0.098323	0.00739915
	0.0225765	-0.00713881
	0.00185239	-0.0324925
	0.0350314	0.0174461
	0.00510791	0.0356879
	0.0136999	0.0034959
	0.0575915	-0.0194878
	0.009543	0.0293163
	0.0030975	-0.00219525
	0.0622381	-0.0354469
	0.0719718	-0.0344284
	-0.00263727	0.0156037
	0.275513	-0.0609354
	0.027043	-0.0219159
	0.0403623	0.0400293
	0.0377067	0.0469099
	0.0365999	0.0189101
	-0.00490682	0.000758286
	0.0632725	0.0303913
	0.0611233	-0.00055674
	-0.00168982	0.0259721
	0.0111492	0.0107843
	0.0610777	0.0302322
	0.0080885	0.0349185
	0.0469446	-0.0169587
	0.0274583	-0.0833656
	0.0400519	-0.0260564
	-0.00120962	-0.0235224
	0.00402263	-0.156284
	0.0339304	-0.0102018
	0.0139857	0.0460065
	0.066143	0.00346881
	0.0054951	0.0412807
	0.0556127	0.0177081
	0.0198114	0.0139762
	-0.0122272	-0.0379997
	0.0402908	0.00274003
	-0.00926591	-0.03292
	-0.00800452	0.0456552
	0.0380648	-0.103479
	0.0858922	-0.0104682
	0.009818	-0.0432044
	0.0709878	0.0151418
	0.0111637	0.0419424
	0.0357899	0.011767
	0.019042	-0.0905353
	-0.0422341	0.0186705
	0.0085891	-0.0197447
	-0.00690219	0.00690465
	0.0613555	0.0556058
	0.00382954	-0.0385746
	0.082738	-0.0150261
	0.00748727	0.0155516
	0.0340015	-0.00498749
	0.00226352	0.0247447
	0.0948762	0.0096237
	0.000822588	0.0265606
	-0.0439606	0.0110172
	0.0223337	-0.006006
	-0.0139907	0.0376387
	-0.0241686	0.0123639
	0.0027863	0.0526999
	-0.00626762	0.00438782
	-0.00699457	-0.0433219
	-0.0223079	0.00353396
	0.039449	-0.0136264
	-0.00795083	0.00827883
	-0.0163683	0.00195393
	0.0043481	-0.0558403
	0.00152015	0.0233418
	0.0181191	0.00857079
	-0.027166	0.030889
	-0.00148365	-0.000550494
	-0.0095898	0.00492188
	0.0165834	0.0239306
	0.0105523	-0.00825393
	-0.0323903	-0.000634954
	0.00195634	-0.0305354
	-0.0175156	-0.00617049
	0.00854995	0.0160054
	-0.00817678	-0.230689
	-0.0191149	-0.0442622
	-0.0239609	-0.0140733
	0.0268573	0.0368714
	-0.0806909	-0.154995
	-0.0559666	0.0188816
	-0.147042	0.0585083
	-0.0375292	0.0095237
	-0.167424	0.00214286
	-0.12455	0.00378892
	0.00935391	0.000337411
	0.0564747	-0.0427325
	-0.0542018	-0.0237762
	0.0244024	-0.0135599
	-0.105677	-0.0532118
	-0.0171856	-0.024491
	0.00869705	0.0103521
	-0.0203095	-0.0387003
	-0.019712	-0.0263789
	-0.0106502	0.00330843
	-0.111804	-0.00987416
	0.0405195	0.0535615
	2.92275e-06	0.00881693
	0.0130646	0.00244025
	0.0555884	-0.00562868
	0.0400892	-0.00751061
	-0.0393582	-0.0159635
	-0.0156072	-0.00824112
	-0.0243266	-0.0151584
	-0.0644253	0.00362177
	-0.160988	0.00138513
	0.00593722	-0.0300526
	-0.0383807	0.0313894
	-0.00505243	0.00857836
	0.0653863	0.000870666
	0.0206053	0.00963912
	-0.000966555	0.00399928
	0.00288909	0.00111747
	-0.0535264	-0.0153484
	-0.0876954	-0.00715516
	0.00403109	0.00813546
	-0.0334157	0.0229713
	-0.0393497	-0.0229643
	0.00763576	-0.000171077
	0.00506855	0.0190593
	-0.0246544	-0.00636529
	-0.0326559	0.00674705
	-0.0154284	-0.00327815
	0.0159376	0.00647943
	-0.00235497	-0.0227684
	0.0292176	0.0282189
	0.0491086	-0.0046948
	-0.0679446	0.0142136
	-0.00281913	-0.0125471
	-0.0555139	0.00314602
	0.00303895	-0.00758871
	0.0120861	-0.0041597
	-0.0182392	0.00299905
	0.0174544	0.000955805
	-0.0156633	-0.00877104
	0.0124557	-0.00603847
	0.0164506	-0.00547119
	-0.0421896	0.00599371
	0.00602049	-0.00508483
	0.0108966	-0.00835876
	0.033754	0.0387194
	0.00162776	0.0142832
	-0.110123	0.0178316
	-0.0512633	-0.0601005
	0.0253008	0.0175705
	-0.0311256	0.00302078
	-0.000564199	-0.0349327
	-0.00392753	0.00286834
	-0.0515011	0.0119602
	0.0267579	-0.00426892
	0.00582336	0.0382384
	0.0361925	0.00671511
	0.0337136	-0.00216659
	0.0278521	0.0255356
	-0.0218295	0.0172836
	-0.0488867	-0.212449
	0.0181734	-0.0116912
	-0.00984452	-0.0154769
	-0.0269841	-0.0108611
	-0.0370278	-0.0506222
	0.0314719	0.00165051
	-0.00706049	0.00834316
	0.00315091	-0.0216719
	-0.0146215	-0.0060219
	0.283341	0.000869284
	-0.000943842	-0.0331042
	0.0326213	0.00570319
	-0.0609332	-0.00401814
	-0.0141997	0.0203485
	-0.023599	0.00956012
	0.00213836	-0.0604077
	-0.0199463	0.0280302
	-0.0486898	-0.0148858
	-0.154187	0.0146291
	0.0104899	-0.0141943
	-0.0144856	-0.00097952
	-0.0231506	0.0530737
	0.0131537	0.00327913
	-0.00884684	-0.0143251
	0.00889001	-0.00598047
	-0.00875519	0.0051435
	-0.00856026	-0.0188883
	0.0161389	0.0315096
	0.0308706	0.000801816
	-0.00809208	-0.00382258
	-0.0118488	-0.0757921
	0.0285074	0.00466928
	-0.0419085	-0.0537504
	-0.0095496	-0.0483768
	0.0240119	-0.0186181
	0.00623045	-0.0106695
	-0.0308874	-0.00296118
	0.00163143	0.0573195
	-0.00810915	0.0380106
	-0.00725046	0.00402826
	0.0181865	-0.0453445
	-0.00325967	0.0357904
	-0.00967694	0.0229101
	-0.00354394	-0.0300233
	-0.00382363	0.00805168
	-0.00383373	-0.0308128
	-0.000882315	0.00589358
	0.00409718	-0.0301058
	0.00265727	0.00840663
	-0.000259719	0.0412993
	0.00231844	-0.0178299
	0.00184621	0.0270513
	0.00199417	0.0138877
	-0.00322104	0.0423582
	0.00611504	0.00809096
	0.00917098	0.029711
	-0.00159627	-0.0199844
	-0.00430449	-0.0263403
	0.00364522	0.0103848
	0.00322825	-0.000605848
	-0.00382011	-0.0223598
	0.000175832	-0.0443993
	-0.0020483	-0.0151286
	-0.00507369	0.013974
	0.000135123	-0.00617306
	0.0111202	0.00325547
	-0.000299632	0.0294296
	-0.00530133	-0.0194018
	-0.0029017	-0.0108561
	-0.00481223	-0.00316444
	-0.000340557	0.0452682
	0.00134725	0.00660496
	0.00110073	0.00246915
	-0.000332336	-0.0443175
	-0.00282807	-0.0169543
	0.00428948	-0.00664626
	-0.02496	-0.00585345
	-0.00494974	0.00721836
	-0.00167441	0.0647439
	-0.00471579	0.0198839
	0.00675255	0.0167263
	0.000229161	-0.147113
	-0.00519658	0.0108376
	0.00354314	0.0408209
	0.00588241	-0.0122392
	-0.00110507	0.00965305
	-0.00262661	-0.0777938
	0.00231919	0.024462
	-0.000870051	0.0425977
	-0.00291529	0.0164752
	0.00295611	0.0257322
	-0.00615792	-0.0219513
	-0.00363806	0.0110022
	-0.00790243	0.0318527
	-0.00462797	0.0140415
	-0.00433409	0.0290359
	0.00233691	0.0413019
	0.0140857	-0.00848766
	-0.00654842	-0.0227183
	-0.00179408	0.00302064
	-0.0105661	0.0350915
	-7.24871e-05	0.0156202
	0.000597663	-0.0307862
	0.00261019	0.00024028
	0.00584534	0.00197339
	0.00258967	0.0246171
	0.00941788	0.00269887
	-0.00510966	0.00110674
	-0.00403519	0.0035629
	0.00245562	-0.0226703
	0.00330889	0.0611645
	-0.00112796	-0.0359486
	0.00267129	-0.0186644
	-0.000480467	-0.0158458
	0.00440294	-0.0083776
	0.0143041	-0.00843274
	0.000961504	-0.012174
	0.00671683	0.0151913
	0.000919209	0.00711921
	-0.000959284	0.01005
	0.00095858	0.0139318
	0.013844	0.00334727
	-0.00533863	-0.00020694
	-0.00530992	-0.0154147
	-0.00314925	0.00353933
	0.00374547	0.00716039
	-0.00431804	-0.000245844
	-0.00902168	-0.0104616
	-0.00595947	-0.0134027
	0.000561492	-0.00473277
	0.00119883	-0.0100018
	-0.00641306	-0.0113344
	0.00179445	-0.0129047
	0.000629764	0.00119134
	0.00542016	0.0105551
	0.00451406	-0.00253624
	0.0027895	-0.0339427
	0.00439623	-0.00214517
	0.00212065	-0.00487468
	-0.00286213	0.00892514
	-0.00953566	-0.00979168
	-0.0023111	0.00668132
	-0.0010438	-0.00376991
	-0.00261783	0.0171376
	0.000306448	-0.0454197
	0.0119186	-0.0205253
	0.00701397	-0.00419798
	0.0136258	-0.00129591
	0.00419064	0.00680392
	-0.0174546	-0.0171318
	0.00232482	-0.0556699
	0.00369681	0.00124979
	0.00539129	0.0135348
	0.00290633	-0.0479252
	-0.00971706	-0.0080837
	-0.00583598	-0.0107689
	-0.00735123	0.030573
	0.0102398	-0.0397036
	-0.0046528	0.00140082
	0.00163672	-0.0235153
	0.00591789	-0.00380925
	-0.00463956	0.005575
	0.000818292	0.0238755
	-0.0154984	-0.0206884
	-0.00354103	-0.00873348
	-0.000262482	-0.0153967
	0.00072569	-0.0468522
	-0.000458028	-0.0185526
	-0.00295107	0.0227607
	0.00416269	-0.050958
	-0.00155848	-0.00982546
	0.0066257	-0.00872784
	-0.000746045	-0.0211957
	-0.00363416	0.00710154
	0.00156206	0.016516
	-0.00443598	0.0173048
	-0.0115043	0.0052777
	0.0127264	0.0247332
	0.00319852	0.00249657
	-0.00366237	-0.0079573
	0.0028322	-0.0384647
	0.00482332	-0.023457
	-0.000602616	0.0361337
	-0.0130798	-0.0568832
	0.00177771	0.0103103
	-0.00178985	-0.00971319
	-0.000558642	0.00382545
	-0.00331791	-0.0244211
	0.00258115	-0.0104459
	0.0138013	-0.0465134
	-0.00643864	0.0160954
	0.0124908	-0.0531972
	0.00618296	0.0116763
	0.00862903	-0.012627
	0.00751328	0.0232281
	-0.00878358	0.0510957
	-0.00323561	-0.0067538
	-0.00434962	0.00620475
	0.000555286	0.0274448
	0.00856538	-0.0109731
	0.00865216	0.0335273
	-0.000840484	-0.0210064
	0.00307905	0.0182646
	0.000924712	0.00643477
	-0.00690465	-0.00164148
	0.00330035	0.00286974
	-0.00223235	-0.00525951
	0.00648969	0.00298275
	-0.000779215	-0.00598936
	-0.000610425	0.00491955
	-0.00191203	0.0210489
	-0.00979233	0.0229333
	-0.00954637	0.0257587
	-0.00433489	-0.00217872
	0.00120856	0.00179494
	-0.00732036	-0.00488919
	-0.00360903	0.00679218
	0.0105452	0.00719858
	0.00566314	-0.033892
	0.00134814	-0.00598705
	-0.00350638	0.00302586
	0.00548823	-0.0181756
	0.00211376	0.0332302
	-0.00514095	0.0150616
	-0.0114848	-0.000795294
	0.0120975	0.000888797
	-0.0077647	-0.0111855
	-0.00941448	-0.0102029
	-0.00534547	0.0259008
	-0.000995911	0.0174127
	0.00854321	0.00591858
	0.00535078	-0.00339649
	0.000558575	0.0591445
	-0.00435939	0.000764279
	0.000968114	-0.00506672
	0.00185188	0.0165206
	-0.00183376	-0.0113196
	0.023994	0.0221333
	-0.00339666	-0.00840322
	-0.000104837	0.00399442
	0.00770041	-0.000444801
	0.00408462	0.00954137
	0.00836746	0.00449471
	0.0110948	-0.00163776
	-0.0113861	-0.0120427
	-0.002631	-0.0114257
	0.00138081	0.00333594
	-0.00274955	-0.00499888
	0.00584307	0.00351352
	0.00278434	-0.00349563
	-0.00704452	-0.00460534
	0.00649193	0.00365306
	-0.0487052	-0.000144011
	0.00070623	-0.00903712
	-0.0166963	-0.00663013
	0.00733963	3.46096e-06
	0.00342468	-0.00651354
	-0.00407898	0.00463251
	0.0147323	-0.00717318
	0.00568524	0.0114013
	0.00740412	0.00449449
	0.0244618	-0.0183984
	0.00320122	-0.00354271
	-0.0104618	0.000974971
	0.00854998	0.0116136
	0.0498159	0.0468839
	-0.00690125	0.000486261
	0.0123717	0.0187605
	-0.00562118	0.0445741
	-0.00139354	-0.0154468
	-0.0174837	-0.00429224
	-0.0139419	0.00246406
	-0.00327339	0.0103103
	0.00149166	-0.064695
	-0.00690892	0.0110892
	0.00637477	0.0135569
	-0.00397068	-0.0016714
	-0.00120943	0.00106912
	-0.00386452	-0.0152694
	-0.00603319	-0.0163569
	-0.00171494	0.0107624
	0.00128216	-0.0179992
	0.00485783	0.00159418
	0.01523	-0.00681929
	0.019749	0.0269086
	0.000897325	0.0173177
	0.00270361	0.057437
	0.00267821	-0.0122467
	-0.00321591	0.00472698
	-0.000647002	-0.00962658
	0.00268058	-0.0237041
	0.00274141	-0.00507292
	-0.00266394	-0.0131303
	0.0016179	-0.0207125
	-0.00511713	-0.0306895
	0.003329	0.0187641
	-0.0017972	0.00688935
	0.0026901	0.0148644
	0.0145437	-0.00527309
	0.00277564	-0.00595442
	-0.00471949	-0.0272486
	0.00308517	0.0328305
	0.00215706	0.0095844
	0.00261445	0.0225977
	-0.00759671	0.00887159
	0.000933609	-0.044239
	-0.000503548	0.0104749
	0.00363936	-0.0142003
	0.00135067	0.031878
	-0.00203736	0.010724
	0.00305462	0.00120202
	-0.000448994	0.00451853
	-0.00213895	0.0414922
	0.00201119	0.014415
	-0.00822659	-0.00100658
	0.00386181	-0.0854707
	0.006984	-0.0235115
	0.00265114	-0.0171556
	-0.00291139	-0.00729216
	-0.0025401	-0.0264117
	-0.00784705	-0.0511474
	-0.00493362	0.0337087
	-0.00121081	0.00101196
	-0.00611578	0.00270548
	0.0200922	0.0157942
	-0.00502973	0.00601679
	-0.00303609	0.0262779
	-0.00313966	-0.00945335
	-0.00117033	0.00186937
	0.00254538	0.0454392
	0.00263769	-0.0243621
	-0.00126943	0.00657047
	0.0185615	-0.00567366
	-0.00155534	0.00496601
	0.000271429	-0.00138632
	0.00223131	0.0157005
	-0.00307867	0.0290413
	0.000341048	0.0246525
	-0.0013517	-0.00739836
	-0.00105209	0.000424048
	-0.0067769	0.0375103
	0.00545601	0.0453676
	-0.00532125	0.103987
	0.0115073	0.0326014
	0.0052183	-0.0110081
	-0.0413586	0.019968
	0.0060525	0.0479398
	-0.0101986	-0.0401253
	-0.00698719	0.0241629
	0.00682328	0.0732537
	0.00404229	0.00237914
	-0.000324853	0.0194043
	0.00155599	0.0105873
	-0.00438279	-0.0208679
	-0.00318036	0.0301928
	0.000311002	0.112578
	-0.00879908	0.0218318
	-0.00571964	-0.048623
	-0.0369535	0.00923377
	-6.70429e-05	-0.0492768
	0.00524462	-0.0591248
	-0.00794719	-0.0736209
	-0.0206647	-0.059028
	-0.004758	-0.0572475
	-0.000190403	0.0700043
	0.000514647	0.0293757
	0.00077533	-0.00574331
	-0.00394784	-0.037233
	-0.00293648	-0.0784164
	-0.00392825	0.0311518
	-0.0032467	-0.0445551
	0.00779047	0.0375902
	-0.00566975	0.00212641
	0.0109467	0.0190608
	-0.00185644	0.013685
	-0.00823603	-0.0120226
	-0.00703888	0.00957815
	-0.0231004	0.00453061
	0.00559475	-0.00219462
	-0.00155261	0.0108915
	-0.00338392	-0.0107162
	0.00301737	-0.0201261
	-0.00370446	0.0110161
	0.00933106	0.00353606
	0.0152259	-0.00724876
	0.0064424	-0.00573487
	-0.00946284	0.0124515
	0.00628395	-0.0100609
	0.00158321	0.035498
	-0.00137361	-0.00473251
	0.00927806	-0.00061303
	0.00409434	-0.00089028
	-0.00434132	-0.00516706
	0.00521141	0.00913126
	-0.00889052	-0.00948572
	-0.00194864	-0.00724327
	9.51934e-05	0.0130718
	0.0075727	-0.00211745
	0.00033523	0.000436611
	0.00831912	-0.00754313
	0.00616357	-0.00164599
	0.000884847	-0.00135072
	-0.00939804	-0.00123565
	0.00102992	-0.0306375
	0.00878886	0.00542353
	0.0225238	0.0297647
	-0.000935116	0.00554843
	0.0048952	-0.112371
	-0.00451838	-0.00189268
	-0.00788374	0.0113181
	0.00670352	0.0186108
	0.00246622	-0.022661
	0.00534135	0.0268841
	0.00351342	-0.00819849
	0.00120866	-0.0169806
	0.000190128	0.00714028
	0.000876671	-0.00733972
	0.000907342	0.0415322
	0.00129089	0.0067239
	-0.00287375	0.000349553
	0.00433052	0.0484006
	0.00417364	0.0331919
	-0.0148846	-0.0112799
	-0.000627844	0.046
	0.0101928	0.00397158
	0.00617471	0.0356221
	0.00632972	0.0281029
	0.00799255	-0.0223589
	-0.00676346	-0.0353974
	-0.00401752	-0.0128546
	0.0205053	-0.0154547
	0.00427512	-0.0121496
	-0.0146959	0.00153992
	0.00690126	-0.0088039
	0.0145408	-0.042656
	0.00256278	0.0609363
	0.0179534	-0.0477241
	-0.0094945	-0.00449118
	-0.000447931	0.030078
	-0.00201065	-0.0159828
	0.00426536	0.0178502
	0.00302097	-0.0636373
	-0.00278191	0.0231429
	-0.0014284	0.00870319
	0.00413908	0.0130006
	0.0042463	0.0368901
	0.0071375	-0.0114328
	0.000798218	0.0411315
	0.114852	0.010969
	0.0111307	0.043505
	-0.00249322	0.00148762
	0.00541692	0.204478
	-0.00503363	-0.0390409
	0.000839194	0.0145422
	0.00563347	-0.00956421
	0.0108411	0.0231435
	0.000365236	-0.00310048
	-0.00144861	-0.0189737
	-0.00433808	-0.0188025
	-0.00230693	0.0273639
	0.00589466	-0.0400835
	0.0180666	-0.00979769
	0.00756422	0.0133293
	0.0155305	0.00268742
	0.00199682	0.0154811
	0.00575309	-0.000508409
	0.00303965	0.0712663
	0.00756938	-0.056302
	0.00568537	-0.0147573
	-0.000223547	0.00479882
	-0.00163077	0.00535113
	0.0010966	-0.0184029
	-0.00264295	0.00771587
	-0.00120655	-0.0088404
	-0.00255577	-0.00682873
	-0.00446356	-0.0275082
	0.000249473	-0.00887927
	0.00116479	-0.000915154
	0.00516429	0.0016764
	0.00680839	0.00804344
	0.00107714	-0.012856
	0.00299582	0.0285376
	-0.00057677	0.000912065
	0.00140645	0.00173799
	-0.00102141	0.0156253
	0.00366963	0.00562015
	-0.00065794	-0.0095206
	-8.68058e-05	0.0135028
	-0.00123167	0.00593396
	-0.00137584	-0.0220612
	0.00156784	0.0299247
	-0.00588492	-0.004619
	0.00354293	-0.000621425
	0.000807003	0.00690605
	-0.00713646	0.00780041
	-0.00540677	0.0105653
	-0.000511878	0.0376467
	0.00606145	-0.00242812
	0.00388422	0.01357
	0.00146071	-0.00312946
	-0.00404699	-0.00328948
	0.00161412	0.0267104
	0.00232538	-0.0734251
	0.00108436	-0.00553321
	-0.0101877	0.0744006
	0.00117529	-0.0684444
	-0.00328573	0.00199392
	0.00222809	0.0272262
	0.00351637	-0.0154614
	-0.00329109	-0.0224403
	0.00400648	0.0211771
	0.00267551	0.0122994
	0.0111424	-0.0773572
	0.0133171	0.00596672
	0.00635169	-0.00288446
	0.009754	-0.0991461
	-0.00855936	0.0217687
	0.000562931	0.0131841
	-0.0113247	-0.00632021
	0.00211416	-0.012576
	-0.0246893	-0.00439119
	0.000773488	-0.0630298
	0.0162941	-0.0384505
	-0.00252686	-0.00472916
	0.00329418	0.0186326
	0.00134397	0.00403033
	0.00966089	-0.0139977
	-0.00258493	-0.00211123
	0.00510305	-0.0247379
	-0.00760994	-0.00656159
	0.000896217	0.0224672
	-0.0162022	0.0039746
	-0.00193407	0.00881851
	0.0085461	-0.0175606
	6.32241e-05	0.012267
	0.00822591	-0.00540232
	-0.0124442	0.0165796
	-0.00251547	0.00199588
	0.00787228	-0.0242549
	0.0120693	0.0158504
	0.00801578	0.0173218
	-0.000545885	-0.0187718
	-0.00561342	0.0116681
	-0.00549011	0.00621785
	-0.00524261	-0.0191864
	-0.00594755	0.00288671
	-0.00116323	0.0107421
	-0.00131794	-0.00331433
	-0.00225565	-0.0082031
	0.000310072	-0.00190201
	-0.00286714	-0.0281319
	-0.00368791	-0.00636205
	-0.00586791	0.016899
	0.00452436	-0.0211649
	0.000344951	0.00069213
	-0.00371081	-0.000100163
	-0.00123666	0.0219372
	-0.00960776	0.0128088
	-0.000482189	-0.00618264
	0.00361086	0.00673684
	-0.00696154	-0.000727826
	-0.000885243	-0.00202191
	-0.00556517	0.00817519
	-0.00191991	0.00926741
	0.000416406	0.0328171
	-0.000917222	-0.00919723
	0.00197713	0.00619953
	0.00500692	-0.0143057
	-0.00519561	0.0192816
	0.0049193	0.0135411
	-0.0013141	0.00256468
	-0.00487101	-0.0138638
	-0.00807666	0.00570206
	-0.000312236	0.000197472
	0.00218244	-0.000757234
	-0.00376212	-0.0104624
	0.00739532	0.00753922
	-0.00137477	0.00509842
	0.000840321	-0.0165353
	-0.00435191	0.0306044
	0.00253005	0.069542
	-0.00199889	0.00703219
	0.00266816	0.0277335
	0.00115036	-0.0032258
	0.00639042	-0.00327951
	0.0152312	0.00928304
	-0.00221532	-0.00270081
	-0.00193777	0.0148882
	0.0012122	0.00466958
	-0.00585956	0.00440823
	-0.00100815	0.0020708
	5.02147e-06	0.0316496
	0.0065509	-0.0113509
	-0.000629422	-0.0112959
	-0.00729691	-0.0203322
	-0.001234	0.00447182
	-0.0011018	-0.00942818
	-0.00502629	-0.0162491
	0.00161332	-0.0155551
	5.41359e-06	0.00404361
	0.000687434	0.00744866
	0.00364501	0.00688383
	0.000285493	-0.0119925
	0.00395725	-0.018532
	-0.00172476	-0.0062541
	0.0126061	0.0164994
	-4.89587e-05	0.00361858
	0.0138517	0.00546009
	-0.000899007	0.0194526
	-0.000684893	0.00879289
	0.00193297	-0.0397452
	-0.00473086	-0.010612
	-0.00363901	0.0103385
	0.000485458	0.00799376
	-0.00184642	0.00657632
	1.77715e-06	0.0088495
	-0.00167499	0.0606688
	0.00253863	-0.00133064
	-0.0108153	-0.0384273
	0.00211206	0.0290029
	-0.00286191	-0.0149579
	-0.00531165	0.0220536
	0.00441961	0.00932205
	-0.00261105	0.0265811
	0.0026118	-0.0236928
	-0.000333866	0.0110494
	-0.00314755	-0.00107487
	0.00393417	0.0048414
	-0.00484431	7.79473e-05
	-0.000583589	-0.0216761
	0.00823818	-0.0350864
	-0.000132024	-0.0117369
	-0.00443507	0.0126871
	0.000942533	-0.0131817
	-0.00141468	0.0557658
	-0.00126409	-0.0125678
	-0.00522123	-0.00853595
	-0.000997455	0.000935216
	-0.0019745	-0.0484603
	0.00750504	-0.00836106
	-0.00257475	0.0598845
	-0.00244384	-0.00794312
	-0.000801461	0.00733715
	0.00482266	-0.0317002
	-0.00149639	0.0329585
	-0.0130633	-0.0556769
	-0.0013189	-0.0633409
	0.00210075	-0.0279485
	-0.0107314	-0.0144962
	-0.00248975	-0.0108177
	7.20529e-05	-4.11989e-05
	0.00321235	0.0357912
	0.000258105	-0.0269481
	0.00173756	-0.0097652
	0.000408966	-0.0179521
	-0.00340075	-0.0100765
	0.00141783	0.010857
	-0.000347758	0.0371127
	-0.00045804	-0.00805389
	-0.00161292	-0.00261389
	0.00192643	-0.0078849
	-0.00251939	-0.0324735
	0.00539744	-0.00403614
	-9.3258e-06	0.00734822
	-0.00998552	0.00339151
	-0.0030416	-0.00450464
	0.0087525	0.00715305
	-0.00149993	-0.0136139
	-0.00466377	-0.00649274
	-0.0163904	0.0113402
	-0.00309477	-0.00397873
	-0.0012114	0.0131571
	-0.0172097	0.0134868
	0.0277958	-0.00847031
	0.00533334	-0.0114397
	0.00287193	-0.00210616
	-0.00922583	-0.00610228
	-0.0019002	-0.00100733
	0.0135746	0.0275921
	-0.00152939	-0.0123914
	0.00900895	-0.0752736
	-0.00602614	0.0128578
	0.0172234	0.0108686
	0.0108392	-0.0966797
	0.00141219	0.010355
	-0.00961883	0.0626432
	-0.0065082	0.0157194
	0.0148844	-0.0177406
	0.00589089	0.00322101
	-0.000283807	-0.0488951
	0.00256882	0.0206674
	-0.00916224	-0.0035411
	0.025434	-0.0108569
	0.00751248	-0.0512548
	-0.00167471	0.0160302
	0.00194586	0.00900051
	-0.0042776	-0.0899994
	-0.000447328	-0.0153595
	0.00267156	0.00865539
	0.0110058	0.0247602
	-0.00914409	0.0265024
	0.000810923	0.00192868
	-0.00510085	-0.0111057
	0.000342196	0.00508581
	-0.00320263	0.00443669
	0.00245006	-0.00563814
	-0.00578419	-0.0313195
	-0.00212236	-0.0173119
	0.00248733	-0.00859819
	-0.00860734	0.0215079
	-0.00250471	-0.0198713
	-0.00228984	-0.00658934
	0.0047151	-0.0150486
	0.00258517	-0.0235514
	-0.0019857	-0.0168096
	0.00275299	0.00475861
	-0.000134735	-0.0175808
	0.000299974	-0.00342622
	-0.00977819	0.00751492
	0.00141177	-0.00390761
	-0.00733162	0.013486
	0.00759593	0.0164559
	-0.00197025	0.000429096
	-0.0085512	-0.0187112
	0.00475358	-0.00954938
	-0.000706644	-0.0105598
	0.00799645	-0.0720979
	0.00508006	-0.00531695
	-0.00639425	0.00854597
	-0.0254611	-0.0139063
	0.00431709	-0.0303643
	-0.0121789	0.0177778
	0.00712484	-0.00582906
	-0.00380396	-0.0031884
	0.00273884	-0.0122643
	-0.0161476	-0.00634779
	0.0109286	-0.010436
	0.00202158	-0.00605945
	0.0124086	-0.017984
	0.00188999	-0.0143893
	0.00221989	-0.000497639
	-0.00452523	-0.0134542
	-0.00407998	-0.000963541
	-0.0101429	0.0180516
	-0.00518199	0.00171994
	-0.00337047	-0.0580571
	-0.00256725	0.0164431
	-0.00443043	-0.00842151
	0.000427988	-0.0100279
	0.000450789	-0.00547235
	-0.0011538	0.0251318
	-0.000269356	-0.0182088
	-0.00216931	-0.0144218
	-0.0186124	0.0335111
	-0.000309749	0.0325332
	0.00178451	-0.0305693
	-0.0137102	-0.00891805
	-0.00503849	-0.0161459
	-0.00890776	-0.0227807
	0.000370766	0.0143808
	0.000980825	-0.0122181
	-0.00296427	0.0233346
	-0.00266052	0.0196162
	0.00383396	0.0297118
	0.0109429	-0.00286104
	-0.00129234	0.0144005
	0.00759972	-0.0269791
	-0.00253258	-0.0120108
	0.00108054	-0.00453471
	-0.00320343	-0.00790536
	0.00153103	-0.0397771
	-0.00669318	-0.0033084
	0.00316135	0.0126726
	0.00129578	0.0151228
	-0.00143558	-0.0145025
	-0.00524606	-0.0149208
	-0.00863039	-0.0122528
	-0.00481066	-0.0287093
	-0.00530115	-0.0687471
	0.00354803	-0.00190111
	-0.00025593	0.0349722
	-0.000358026	0.00253359
	-0.000725172	0.0156151
	-0.00174613	0.00473438
	-0.00255996	0.0230041
	0.0106366	0.00813228
	0.00156412	0.00790482
	-0.00650027	-0.00707674
	-0.00943087	0.00745094
	-0.00130119	-0.0120474
	-0.00590642	-0.0225813
	-0.00082736	-0.00688605
	-0.0106587	-0.000216631
	0.01232	0.000799854
	0.00619115	-0.0160667
	-0.00155471	-0.0206109
	-0.0159992	-0.006431
	-0.00451811	0.00685111
	-0.01993	0.0247134
	-0.00395361	-0.0177026
	0.00126679	-0.0445946
	0.000990008	-0.0164668
	-0.00147515	-0.0199457
	0.00602469	-0.0390226
	0.00960335	0.0133702
	0.0065418	0.114872
	0.00742525	-0.030345
	-0.010809	0.0894857
	0.00707078	-0.00175432
	0.0136929	-0.0313145
	0.00283177	0.0147187
	0.00149428	0.280668
	0.0175879	0.0411636
	0.00679448	0.00839506
	-0.0131473	0.00785146
	-0.000752288	0.0165642
	-0.0252296	-0.00929385
	0.00525895	0.000942716
	0.00139805	-0.00611742
	0.0099938	-0.0366033
	0.0243432	-0.0143483
	-0.0052722	-0.00240496
	0.011403	-0.01361
	0.0380995	0.00696162
	0.0306971	0.000297149
	-0.0345285	-0.00130946
	-0.00620635	-0.0517571
	-0.00168671	-0.00311667
	0.00184937	0.00928038
	0.00290747	-0.0162149
	-0.00961793	0.00897427
	0.00895286	-0.00304429
	-0.0054499	-0.0132848
	-0.00251023	0.00995927
	0.00556962	-0.0198418
	-0.00680076	-0.0045259
	0.0131617	0.0241159
	0.000910332	0.00149674
	-0.000983971	-0.0447263
	0.00436262	-0.0257886
	-0.000597217	0.0321412
	-0.000524237	0.0166111
	-0.00159246	0.0108575
	-0.00721474	0.0135521
	0.00823257	-0.0241472
	0.00295091	-0.0168193
	-0.00608654	-0.00357311
	0.000203748	0.00878386
	-0.00863762	-0.0303617
	0.00124961	0.00202192
	0.00985184	0.00503776
	0.00463272	-0.000213979
	-0.00151894	0.0165816
	-0.00584471	-0.0330185
	-0.00173691	0.0410586
	-0.0131157	0.034944
	0.00546476	-0.0176666
	-0.00468237	0.0150481
	0.00482234	0.0258173
	0.0035756	0.0076119
	0.00161651	0.00905043
	0.00156577	0.0304813
	0.00200784	0.000945869
	-0.0127482	-0.00460245
	-0.00411318	0.00113991
	-0.00221286	0.0266442
	0.00625791	0.0221498
	-0.0028999	0.00160231
	0.00436317	-0.015169
	-0.014109	-0.0236641
	-0.000251341	-0.0222719
	0.00269214	0.00602649
	-0.0104975	0.0153991
	0.00330756	-0.00407758
	-0.024529	-0.00600757
	0.0034767	-0.0521003
	0.0025859	-0.00696964
	-0.0199232	0.0111182
	-0.0105322	-0.0165241
	-0.0105082	-0.000554963
	0.00682442	0.0129123
	-0.00937286	-0.0027077
	-0.00100628	-0.0203839
	0.00509621	0.0153714
	0.00301411	0.0100947
	-0.0116565	-0.0194069
	-0.036731	-0.041766
	-0.00966662	-0.0140185
	-0.015344	0.0106966
	-0.000264976	0.0109523
	-0.00552027	-0.00570683
	0.0084832	-0.0121474
	0.000782353	0.00245688
	-0.0061817	0.00458329
	0.00466678	-0.0239871
	0.000342532	-0.0363326
	0.00623347	-0.0100287
	-0.00124661	-0.0423208
	-0.00382795	0.00543831
	-0.00931293	0.0562553
	-0.0267109	0.0127115
	0.00284922	-0.00645119
	0.0060182	-0.0569375
	-0.00714289	0.0409813
	0.00427564	0.026949
	-0.00446919	-0.0174922
	0.00158238	0.0317423
	0.00650396	0.00340229
	-0.000291231	-0.000479261
	0.00069161	0.00903307
	0.00213507	0.0420429
	0.00327306	0.00140251
	0.000478834	-0.0294169
	0.0150594	-0.0014977
	-0.000123346	-0.00814488
	0.00323094	-0.0055123
	0.00793662	-0.0241069
	0.0010226	0.0131606
	-0.0108061	-0.00399147
	0.00493571	-0.010261
	-0.00349902	0.0100518
	-0.000927763	0.0294201
	-0.00012421	0.00147823
	-0.00332182	0.000922056
	-0.00362058	-0.0181237
	-0.0120114	0.00539529
	-0.00641097	-0.0022283
	0.000242812	-0.00591354
	0.00383644	-0.0349235
	0.00452496	-0.00104165
	0.0135087	0.0287077
	0.00061284	-0.00554322
	-0.00522038	0.0306449
	-0.00311178	0.0103474
	-0.00206215	-0.00967475
	0.00423923	0.000995947
	0.00104285	0.00131366
	-0.00598552	-0.00184358
	0.00668862	-0.00223005
	-0.0021509	-0.00815804
	0.00782547	0.00557635
	-0.00683494	-0.00212817
	0.00599714	-0.0122602
	0.00110734	0.00600541
	-0.0035642	-0.0240333
	-0.0230672	0.00612938
	-0.00554201	0.000712981
	-0.0160526	-0.00687905
	0.00434425	0.012393
	0.000487695	-0.00724692
	0.00789448	-0.0361263
	-0.00435215	-0.00685764
	0.00204195	-0.00994741
	-0.00630727	0.00754137
	0.000542357	-0.021328
	0.000688998	-0.00320259
	-0.00394973	-0.0105589
	-0.0018573	0.00527276
	-0.000843807	-0.0194339
	0.00459788	-0.03603
	-0.00526044	0.00210214
	-0.0167324	-0.00959925
	-0.00174196	-0.00414683
	0.000928214	-0.00755865
	-0.00195331	-0.00808575
	-0.00435432	-0.00644673
	-0.00231101	-0.00323838
	0.000439278	0.0011561
	-0.00401634	-0.0158612
	0.000953416	0.00596139
	0.00134529	0.00943831
	0.00354971	0.00706093
	0.000789954	-0.0151892
	-0.0166442	0.0172853
	0.00337524	0.00111831
	-0.00126549	-0.00542854
	-0.00291881	0.0114972
	-0.00109909	0.00151155
	0.00363043	9.51138e-05
	-0.00566367	-0.0116558
	-0.00848058	0.00377975
	-0.00644117	0.00658789
	-0.00564553	0.012448
	0.00815056	0.00211297
	-0.0024183	0.00185427
	-0.00145252	0.00801628
	0.000731579	0.00554987
	-0.000784551	0.0112803
	-0.00614058	0.00166437
	0.0208291	-0.0182291
	0.00150937	0.00803605
	-0.00065273	-0.00558433
	-0.00222404	0.0103217
	0.00753977	0.00968778
	0.00130858	-0.0234017
	0.0082838	-0.00299972
	0.00172294	-0.00635966
	0.00934392	0.00468713
	-0.00658248	-0.00417626
	0.00756248	0.00896841
	-0.00302281	-0.015573
	-0.0117852	-0.00061726
	0.00752648	-0.00972395
	0.010059	-0.00407318
	-0.00919595	-0.00332108
	0.0020658	0.00376808
	-0.00240864	0.00120872
	0.0172503	0.00891107
	-0.00567583	0.00657262
	-0.000212247	0.000957073
	-0.00653345	-0.00375803
	-0.00283319	0.00192758
	0.0048558	0.00587161
	0.0233069	0.0154736
	0.00463467	-0.00430153
	-0.013303	-0.0186945
	0.000471551	0.00377476
	-0.00370805	0.00449205
	0.00275666	-0.00865816
	0.0200571	-0.00988115
	0.00240584	0.00421089
	-0.000761457	0.0116523
	0.00324116	0.0115879
	-0.00117655	0.0116514
	0.00839811	0.00465548
	-0.00674861	0.0158291
	0.016309	0.0102331
	-0.00398438	-0.00102269
	-0.0105002	-0.00253376
	0.026959	0.0136499
	-0.0117482	-0.0156284
	0.010558	0.0114579
	0.00440615	-0.00748261
	0.00684714	0.0367085
	0.00189928	0.0243653
	0.00375648	0.0188921
	-0.0103058	0.0046966
	0.000835968	-0.0102906
	0.00422519	0.0176775
	0.0168807	-0.0275102
	0.0386265	-0.00306677
	0.00247039	-0.00674665
	0.0119514	-0.0113513
	-0.0001832	-0.000384334
	0.0022814	-0.0201505
	0.000282268	0.0164779
	-0.000488593	0.00788955
	0.00058652	-0.000139375
	-0.00698065	0.00377969
	0.00489395	-0.0120584
	0.0017398	-0.00658912
	0.00858725	0.00487093
	-0.00463074	0.00239846
	-0.00126553	-0.0561624
	0.00357082	-0.00581635
	-0.00285636	-0.00783199
	0.0037452	-0.0163232
	0.000702593	-0.00638471
	0.00326423	-0.00599234
	-0.00926378	-0.0103813
	-0.00114933	-0.00367714
	-0.00286586	0.000900757
	0.00298625	-0.012865
	-0.00276047	-0.0121808
	0.0084882	-0.00242743
	0.0128012	-0.0111999
	-3.57763e-05	-0.0174992
	0.000424002	-0.0184895
	-0.00382196	-0.0057469
	0.00234729	-0.0140697
	0.0303076	-0.00818813
	0.00257531	0.000249435
	0.021654	0.000738479
	-0.0082223	0.00253529
	0.00568997	-0.000139748
	-0.0364023	0.00392048
	-0.00307114	-0.0074063
	-0.00522464	-0.0135535
	0.00444543	-0.0148321
	0.0106948	-0.00656925
	0.00178615	-0.015939
	0.00482331	0.00264001
	-0.00225424	0.00835672
	0.0106578	0.00362254
	-0.000457704	0.00498557
	0.00089743	0.00916474
	-0.004305	-0.00552748
	0.00570658	-0.0141424
	-0.00240916	-0.0158798
	0.00832343	0.00919333
	-0.00868308	-0.0148518
	-0.0020184	-0.00399678
	-0.00177853	0.00422392
	0.000526127	-0.0330249
	-0.00494643	-0.0344469
	0.00190696	-0.00867729
	-0.000790871	0.00442502
	0.00417124	-0.0100813
	-0.00626429	0.0296355
	-0.00575945	0.029062
	-0.00964509	-0.0413134
	-0.00312466	0.0100998
	0.000131704	-0.00815245
	0.000404389	0.000790673
	-0.00476446	-0.0236479
	0.0017671	-0.00550018
	0.0138695	-0.0184204
	0.00277583	-0.0113331
	0.00118664	-0.0114093
	-0.0034206	0.0192513
	-0.00150282	0.0422939
	0.00152955	0.00152119
	0.00128593	0.0227334
	0.00050771	-0.0468551
	-0.000588738	-0.0490856
	-0.00417142	-0.0133211
	-0.00250042	-0.000801716
	-0.00243646	-0.00729378
	-0.000228397	0.0103739
	0.00232681	-0.0455262
	-0.00268318	0.0367434
	-0.00250283	-0.032967
	0.00224136	-0.00273449
	0.00242881	0.000990066
	0.00653234	-0.0342455
	-0.000502992	-0.0296178
	-0.002909	0.0212539
	0.00384658	-0.0114586
	-0.00224625	-0.00287325
	0.003891	0.00234752
	0.00413096	-0.00289277
	-0.00397642	-0.00290163
	-0.00189912	0.00080038
	0.00585405	0.00350095
	-0.0144848	0.000784919
	-0.0017057	0.0064134
	-0.00192653	0.00419999
	0.0022237	0.00257676
	0.0186751	0.0113634
	0.000856829	-0.0111695
	-0.00222334	-0.0205107
	0.00268866	-0.0121981
	-0.000571184	-0.00852681
	0.000482044	-0.0171777
	-0.00083424	-0.0321617
	-0.00559431	-0.00598495
	0.000962821	-0.0198204
	0.00207096	-0.0116019
	-0.00283619	-0.00208145
	-0.000864819	-0.0125362
	0.000108495	-0.0179808
	-0.00049055	-0.0110687
	-0.000876516	-0.00805069
	0.000802145	-0.0109359
	0.000331159	0.00235347
	0.0116158	-0.00397014
	0.00110119	-0.00856586
	-0.00271521	0.0239544
	-0.012635	0.0056914
	0.000735849	-0.00054791
	-0.00490476	-0.0117282
	-0.00768589	-0.00145291
	-0.00935352	0.000572374
	-0.00643263	-0.0109448
	0.00454496	0.00267547
	-0.00222738	-0.00874938
	0.0102962	8.46233e-05
	-0.0120117	0.00146128
	-0.0091685	-0.00357988
	-0.00890684	-0.00803297
	-0.0116425	-0.0141105
	-0.00579805	0.00652522
	-0.00232214	-0.000141568
	-0.00430502	-0.006635
	3.41029e-05	0.00174155
	0.0252637	-0.00231649
	-0.00461235	0.00212142
	-0.00723116	0.00206134
	0.00312623	-0.00196292
	-0.00222982	-0.00839796
	0.00625014	-0.00537068
	-0.00977941	0.00839472
	-0.00913259	0.00950157
	-0.00107644	0.00443073
	0.000733871	0.0139544
	-0.00262767	-0.00713391
	-0.00361715	-0.0266959
	0.00280628	-0.0014441
	-0.00657047	-0.0050513
	0.0025764	-0.00916652
	-0.00270656	-0.00644535
	-0.0021267	-0.00179498
	0.00260719	0.0104863
	-0.00132389	-0.00396401
	-0.0121854	-0.00407912
	-0.00291855	0.0183957
	0.00775432	-0.0196932
	-0.00325147	-0.0149852
	0.0325372	0.00716297
	-0.0278965	-0.0122867
	-0.0150922	-0.0311268
	0.00135202	-0.00341091
	-0.00834649	0.0015217
	-0.00319363	0.00736981
	-0.0173183	-0.000472195
	0.000376049	-0.0107525
	0.0774587	-0.0163487
	0.00623725	-0.0101141
	-0.0158899	-0.0311467
	-0.00635229	-0.00552955
	0.00463847	-0.00828245
	0.0180866	-0.0214083
	0.00978432	-0.00878606
	-0.00447761	-0.0137105
	-0.000851386	0.00267322
	-0.0016154	0.0200683
	-0.00872637	-0.0100871
	0.00236827	-0.000734304
	0.000134115	0.00186279
	-0.00411848	0.00768205
	0.00210401	-0.0112031
	-0.00253752	-0.00425769
	-0.00471398	0.00467928
	0.000344449	-0.00617649
	0.000952378	-0.00487897
	0.0036482	0.00194223
	-0.00143536	0.0148833
	0.00315435	0.0104564
	0.0020413	0.0024055
	0.00788167	-0.000772061
	0.00157164	-0.00423241
	0.00124283	0.00207603
	0.00174992	-0.0409042
	0.00835343	-0.0141679
	0.00121154	-0.00988337
	-0.00910346	-0.00230933
	-0.000324419	-0.00140096
	-0.00427724	-0.0127071
	0.000472251	-0.00969752
	0.00452186	-0.00231088
	0.0029697	-0.00306834
	-0.0025764	-0.0050614
	0.000183605	0.00724699
	0.00454191	-0.00666047
	-0.0034769	-0.0118323
	0.00492843	0.00981562
	0.00498844	0.00376457
	-0.0125743	-0.0144999
	-0.0269061	0.0124675
	-0.00701619	-0.00964817
	-0.0153573	-0.00498816
	0.00381337	-0.0101409
	-0.0137639	-0.00341212
	0.00221872	-0.000329377
	-0.027695	0.000975181
	-0.00069142	0.000520165
	-0.00525305	-0.00778009
	-0.00646657	0.0195866
	0.00892651	0.00708573
	0.0278609	-0.000487683
	0.0114828	0.00067149
	-0.00938569	0.0052912
	-0.0021225	0.000982366
	-0.00601179	-0.0230366
	-0.00184507	0.0127356
	0.000965901	0.0116328
	-0.00755239	0.0038783
	-0.00597551	-0.00585028
	-0.00739211	-0.00583173
	0.00281977	0.00795153
	-0.000606808	-0.00527803
	-0.00407458	0.0238917
	-0.00608817	0.0129851
	-0.00142745	-0.00244127
	-0.0179028	-0.00407625
	-0.00546516	-0.0118274
	-0.00466687	-0.0103243
	0.00580547	0.00864725
	-0.00140931	-0.0239348
	0.00408009	-0.0317513
	-0.000648872	-0.0053686
	-0.00553871	0.00436618
	0.00356712	0.0185087
	-0.00263429	-0.0286849
	0.00744732	-0.0161653
	-0.00287032	-0.00613209
	-0.0038727	0.000828265
	-0.00536644	-0.00474759
	-0.00445951	0.00635933
	0.000301808	0.0129727
	-0.00161404	0.00726221
	-0.00231148	-0.0170904
	0.00428417	-0.0012838
	0.00415987	0.000653599
	-0.000273966	-0.0272273
	-0.0110535	-0.0216054
	-0.0031322	-0.0232072
	-0.000988183	0.00983718
	0.00925233	-0.00370017
	0.0109024	0.00914758
	0.00156668	-0.0221679
	-0.00196966	0.000644016
	-0.00235288	0.0178725
	-0.00151016	0.0195527
	0.00435385	0.0031477
	0.00319904	0.00762102
	0.002041	-0.013644
	-0.00368108	0.0149017
	0.000549085	-0.000875031
	-0.00666503	-0.0160027
	-0.00142781	-0.000505477
	0.000164967	0.0572763
	-0.00241416	-0.00251975
	0.00445914	0.00166799
	-0.0044342	0.0226189
	0.00328628	-0.0194389
	0.000199463	-0.00429931
	-0.00795675	-0.00576779
	0.00169884	0.0165813
	0.00690868	-0.00621919
	-0.00116645	0.00873573
	0.00191546	0.0310554
	-0.000611947	-0.00442937
	-0.005662	0.00538475
	-0.00186215	-0.00265055
	-0.00503415	0.0178091
	-0.00298422	-0.00350412
	0.00113501	0.040472
	0.00477374	0.0109186
	0.0100182	0.00789708
	0.00364143	0.00464396
	-0.0225185	0.0151971
	-0.00153046	0.0165745
	-0.00178844	0.000952505
	-0.000661575	0.0128623
	0.00116304	-0.00151666
	0.00589706	-0.00120521
	0.000676999	0.00922477
	0.000661327	-0.00368152
	-0.00203248	-0.013621
	-0.0315133	0.00610951
	-0.0105975	0.00529989
	-0.00460368	-0.0147715
	0.000497888	0.0021414
	0.043953	0.000608297
	0.00569348	-0.0107196
	-0.000590898	-0.0216537
	0.00354348	0.000201568
	0.00208474	0.00353213
	-0.00143875	0.00743873
	-0.00900209	0.0201404
	-0.000111465	0.00102953
	-0.00364523	0.0384469
	-0.00193591	0.0118946
	-0.00754945	0.0047085
	-0.00223452	-0.0142907
	-0.00147531	-0.0122803
	0.00118197	0.0232644
	0.00144877	-0.00993229
	0.00406134	-0.0113206
	0.00146182	0.0124134
	-0.0043381	-0.00760335
	0.00682933	-0.00199133
	0.00254231	-0.00920723
	0.0234925	0.00784561
	0.000915189	-0.0192353
	0.000435362	0.00444915
	-0.0149981	0.00647013
	0.00775648	-0.020715
	-0.0142455	-0.0235357
	-0.00265584	-0.0139888
	-0.00507107	-0.00415026
	-0.00126923	-0.00365795
	0.00378156	-0.019597
	0.0309309	-0.010785
	-0.0311295	-0.0163504
	-0.00089	-0.00741159
	-0.000173663	0.00296908
	0.00666801	-0.000574856
	0.00166118	0.00791378
	0.0507141	-0.0010314
	0.00505465	0.00848735
	-0.00294904	-0.00446187
	0.000742876	0.010792
	0.00766365	-0.00502811
	0.00997727	-0.015437
	0.0179694	0.000983718
	-0.000684302	-0.00562847
	0.000315451	0.011171
	0.00297905	-0.0192281
	0.0117501	0.0143962
	-0.000213175	0.0124266
	0.0139029	-0.0161794
	-0.00027411	-0.00281337
	-0.02692	-0.00614756
	0.00359388	-0.00667942
	-0.00562912	0.000135327
	-0.0257508	-0.0147115
	-0.0175605	-0.00367093
	-0.00131704	-0.00358986
	-0.0283643	0.00631771
	0.0137437	0.00417839
	-0.00556943	-0.0193324
	-0.00210529	-0.00913126
	-0.00269579	-0.00377341
	0.0131494	-0.0064371
	-0.00126852	-0.00272564
	0.00351654	0.0146018
	-0.00826175	-0.00180047
	0.0119161	0.00883311
	-0.0119042	0.00597563
	0.00493661	-0.00333152
	-0.0085692	-0.010714
	0.00731683	-0.00596237
	-0.00115799	0.0126132
	-0.0163082	0.00538591
	0.0181642	0.0222736
	0.00205579	-0.00207568
	0.00937903	-0.0119792
	-0.00675305	-0.0299447
	-0.00169357	0.00111069
	0.00506992	-0.00849431
	-0.0193062	0.00759043
	-0.0107698	0.0105985
	-0.00127985	0.00790538
	-0.0195099	0.0129357
	-0.00233817	0.00314782
	-0.00681951	-0.0147484
	-0.00852825	-0.0172976
	0.00287356	-0.0260431
[truncated: 4,774 more rows]

## Sheet: Fig1.h
Median change of peak integral of the cross-correlograms from -50 to 50 msec without popEvent activity
	Vehicle	Rim
Median	0.00036544	0.0012252
Lower CI	0.00011718	-0.0002513
Upper CI	0.00059774	0.0026626
Maxima	0.49882	0.43
Minima	-0.33264	-0.7561
25th Percentile (matlab)	-0.0062072	-0.027273
75th Percentile (matlab)	0.0074989	0.029975
	Individual data points
	0.00504641	0.161353
	-0.0167254	-0.0335553
	0.00390379	-0.23508
	-0.0194924	0.0104111
	-0.0281063	-0.0120463
	-0.0608662	-0.0163773
	-0.0174218	0.0367735
	-0.021109	-0.284258
	-0.0207793	-0.00321576
	-0.00854988	-0.262214
	-0.0937624	-0.0166297
	0.00571343	-0.00455275
	0.0264698	-0.112451
	0.00823564	0.0704115
	0.0156892	-0.0604394
	0.0100331	0.0103699
	0.00564241	-0.0564187
	-0.00300346	-0.0478726
	0.00589932	0.0731463
	0.0134178	0.211741
	0.0823452	-0.145949
	-0.0083882	-0.0383966
	0.00473772	-0.0747627
	-0.0155296	-0.0675468
	-0.00417661	0.0570328
	0.00747666	-0.0665912
	0.0369138	-0.0713283
	0.00040015	0.0544368
	-0.0299075	0.0536572
	-0.0213379	0.000950337
	-0.0243902	0.0863401
	-0.0256603	-0.0247857
	-0.0159751	0.057163
	0.00858114	-0.048265
	0.0635711	-0.0565721
	0.0161521	0.0631372
	-0.0536257	-0.0906825
	0.0152026	-0.18006
	0.00387944	0.0155854
	-0.0346504	0.0941869
	-0.0186778	0.00164911
	0.00503661	-0.00477254
	-0.00616287	-0.181536
	0.00343933	-0.00498123
	-0.0193068	0.259435
	-0.00123955	-0.0310713
	0.01342	-0.0495573
	-0.0106422	-0.0273965
	-0.00434529	0.138514
	-0.0203209	-0.171911
	0.00613279	-0.0249594
	-0.0141042	0.135329
	-0.04897	0.113341
	-0.0277231	0.0552624
	-0.0211686	0.429962
	-0.0418357	0.122581
	-0.132021	0.359034
	-0.0362222	0.119956
	0.00222552	-0.123399
	-0.00613843	0.00483109
	-0.122885	-0.130391
	0.0304451	0.192107
	-0.0442575	-0.0163452
	0.0117815	-0.0234576
	0.0100698	0.166369
	-0.030863	-0.0383798
	-0.12137	0.102744
	0.0223939	-0.0643159
	0.0426534	-0.0847745
	-0.0347363	0.358939
	0.0220991	0.0420448
	-0.00470864	-0.000588398
	-0.000573789	-0.034665
	0.00920788	0.158136
	0.0148556	0.0112704
	0.00812106	0.00590119
	-0.0174746	0.0104682
	-0.00290585	-0.0401569
	0.0328721	0.0547102
	0.00918135	0.0337027
	-0.00564007	0.0190858
	-0.00708814	-0.037979
	0.0357143	-0.0198225
	0.0482364	0.00596682
	-0.01964	0.0297511
	0.00798098	0.186509
	0.0195516	0.0545304
	0.0520755	-0.120005
	0.0264027	-0.00732469
	-0.00223727	0.010891
	0.0332391	0.0842364
	-0.00175655	0.0935341
	-0.0466252	0.181576
	-0.0316228	0.0459062
	-0.000554322	-0.00763177
	0.0332882	0.00148923
	0.00916218	-0.0361265
	0.0170062	-0.00882202
	0.0217637	-0.0407482
	-0.0302234	-0.00502306
	0.0339902	-0.0562098
	0.0250506	-0.0111588
	0.393454	0.0353369
	0.0379539	0.0685183
	0.163718	0.243617
	0.00718433	0.223434
	0.0220075	0.0438297
	0.0690009	-0.0495017
	0.0989964	-0.00143789
	0.00793435	-0.0744447
	0.411686	-0.0157291
	-0.0193487	0.0752696
	0.498815	0.00414182
	0.0083786	0.0187555
	0.148001	0.0201732
	-0.04736	0.120927
	-0.00294859	0.0754257
	-0.021308	0.0567122
	0.119161	0.0428119
	0.0518268	0.0528374
	0.00693183	0.032785
	0.00816096	-0.0119538
	-0.00448975	-0.0123234
	0.00762861	0.041319
	-0.0412381	0.0155019
	0.00864264	-0.288974
	-0.0116015	0.075076
	0.0345185	-0.0186339
	0.00798821	-0.135911
	0.0897374	-0.756079
	-0.0274388	-0.282714
	0.00888444	0.0249157
	0.00751292	-0.00189285
	-0.00367951	-0.182784
	0.0515957	-0.21039
	0.016394	0.0144029
	0.00935257	-0.00106507
	0.0416199	-0.0133135
	0.00532155	0.0445142
	0.00987148	0.013894
	-0.0339139	0.0166737
	0.182787	-0.0160616
	-0.00508566	-0.0230394
	-0.0028074	0.0152214
	0.0126401	-0.0050338
	0.000801835	0.0245724
	0.0257169	0.167098
	0.00925959	0.116272
	-0.00956939	-0.0786914
	0.0540445	-0.0276401
	0.040805	-0.0315508
	0.194564	-0.0193415
	0.00701244	-0.0535008
	0.101524	-0.0515087
	0.102072	0.18601
	0.02514	0.141156
	0.0540268	0.00952512
	0.261894	0.0122681
	0.178826	-0.0262194
	0.0826308	-0.0160523
	-0.00175776	-0.0116658
	0.046746	-0.00305795
	0.0478511	0.135562
	0.0243298	0.0632881
	0.0409259	-0.00773908
	0.0362212	-0.0404715
	-0.0139184	0.0118838
	0.0529033	-0.0572427
	0.103281	0.000146826
	0.00159621	0.0473478
	0.00561719	-0.0431129
	-0.0335322	0.0749914
	-0.00545293	0.0639284
	-0.00737861	-0.0856441
	-0.00242831	0.044512
	-0.0026447	-0.0190246
	-0.00826618	0.042306
	0.0100189	-0.0242037
	-0.00259122	0.0565115
	0.00846788	0.0699848
	0.00429753	0.0306732
	0.00845271	-0.0358243
	-0.0131187	0.00820695
	0.06868	0.025262
	0.0312583	-0.0488916
	0.00407812	-0.0264327
	-0.0439172	0.0461534
	-0.0221816	-0.0137609
	0.0116887	-0.0373462
	0.00609803	0.0615774
	0.0766499	-0.348987
	0.00457095	-0.568364
	0.00229285	-0.0414835
	-0.00378845	-0.196567
	0.0116055	-0.111147
	0.0294743	-0.00276038
	0.01313	-0.0378311
	0.00222646	-0.00759213
	0.0168323	0.032722
	0.0165439	0.0268884
	0.0129309	0.0248255
	0.0205517	0.0221295
	0.0244761	-0.0405469
	0.00124624	0.038185
	0.0222157	0.00900639
	0.00535065	0.00910506
	0.0358391	-0.062401
	0.0210566	-0.0425001
	0.000801635	-0.00706324
	0.0114244	-0.0261178
	-0.0079636	0.0035283
	0.0058721	0.0557571
	-0.00462794	-0.0120037
	0.00825768	0.00998783
	0.00166161	0.0148018
	0.00352956	0.0547817
	0.00401954	-0.000146729
	0.0060731	-0.0378115
	-0.00345684	0.00472714
	0.00692169	-0.11617
	0.00713226	-0.0379539
	0.00202396	-0.0102163
	0.0106513	0.0179605
	0.00946635	-0.00761544
	4.85502e-05	-0.0333697
	0.00556005	0.0213719
	-0.00466343	-0.0639469
	0.0152101	-5.66575e-05
	0.00315635	0.0598062
	-0.000639483	0.00206688
	-0.00506918	0.00798209
	0.016467	-0.044519
	0.000128435	-0.0391998
	0.0033176	0.00325304
	0.00160979	-0.006624
	-0.0161986	0.0232601
	0.00670381	-0.0115175
	-0.0126334	0.0255246
	0.00200218	-0.0614367
	-0.0155798	0.00578161
	-0.00109076	-0.0487223
	-0.00336507	-0.0118896
	0.0132296	-0.0324712
	0.00685535	-0.0167867
	-0.000247858	-0.0145735
	-0.0149197	0.0409914
	0.0141455	0.0369123
	-0.0121248	0.0171713
	0.00705447	-0.0119417
	-0.0397493	-0.0398741
	-0.00658654	-0.324707
	-0.0471181	-0.0887512
	0.0392369	0.101112
	-0.0146119	-0.119222
	-0.000689326	0.115853
	0.0308242	0.0318533
	0.0149461	-0.104401
	0.0021184	0.0373577
	0.0210645	-0.0263597
	-0.0255773	-0.0063692
	0.012159	0.0330298
	0.0117115	-0.0220103
	0.0124842	0.0391963
	0.0218203	0.113932
	0.00779424	0.0490244
	-0.00934868	-0.0456446
	-0.00742227	-0.104266
	0.100382	0.00732718
	-0.0285604	0.0149438
	0.0334294	0.120447
	-0.00771766	0.0375954
	0.0184079	-0.0166137
	0.0128473	0.0369815
	0.0036015	-0.0896635
	-0.0641676	0.0101499
	0.010568	0.178364
	0.0110951	0.00533666
	-0.0402516	-0.062678
	0.0196918	-0.00392738
	0.0363446	0.115984
	-0.0280445	0.0574234
	0.0198406	-0.0408887
	0.11011	0.0639155
	-0.0111285	-0.0937403
	-0.0107766	0.0506324
	0.0285899	0.0743226
	-0.0326994	-0.127985
	0.033723	0.00625097
	-0.0255072	0.0387628
	-0.0116713	-0.161695
	-0.00589658	-0.0704934
	0.110756	-0.0351886
	0.0121306	-0.0647887
	0.0971949	0.0636283
	0.0882663	-0.0320372
	0.0269428	0.0828429
	0.0666676	0.0866104
	0.074556	0.141604
	0.114006	0.054466
	0.18583	0.0151725
	-0.00619977	0.185283
	0.0777586	0.0722488
	-0.0155104	0.0355064
	0.0640483	-0.0787387
	-0.00470256	0.00300896
	0.000152956	0.00837892
	0.00736344	0.0328718
	0.0248778	0.030229
	0.0526367	-0.0541138
	0.00740947	-0.286966
	0.00703928	-0.0295909
	0.00306179	-0.00309238
	0.0102933	0.036705
	0.0148395	-0.0117214
	0.00107022	0.0460765
	0.00296968	0.0100985
	-0.00179921	-0.0151474
	0.0175931	0.0187137
	0.00310553	-0.0257135
	-0.0027805	-0.129127
	-0.00159337	-0.0362987
	0.016784	0.11413
	0.000975754	0.0958392
	0.000117175	0.0535581
	-0.00180005	-0.0524753
	0.0408483	-0.308012
	0.0097634	0.120171
	0.100566	-0.0708408
	0.0277293	0.0634311
	0.158161	0.0805496
	0.0695198	0.11077
	0.00599433	0.0157998
	0.209516	-0.00490238
	-0.0127021	-0.0714136
	0.0539233	0.0133482
	0.00603784	0.10439
	0.029966	-0.0174383
	0.0136397	-0.0803299
	0.0427817	0.0806725
	0.0362696	-0.00346168
	0.00494003	-0.064722
	0.105733	-0.137929
	0.105261	0.0247588
	0.0541312	0.0600104
	0.193936	-0.0394439
	0.0131294	0.0972789
	0.0253997	0.136479
	-0.0303733	0.0128157
	0.000228001	0.0172171
	-0.0165585	0.0983671
	-0.0172967	-0.0322681
	0.00823153	0.0755076
	0.0873641	0.0144184
	0.211799	0.124547
	0.0166321	0.0526023
	0.0158887	-0.0160395
	0.00158759	-0.105322
	0.0248533	-0.096417
	0.0175309	-0.0519356
	0.0197974	-0.553642
	0.00949904	-0.0847349
	0.00452554	0.109302
	0.0129102	0.00346715
	0.0116579	0.0834158
	0.0191382	0.00508045
	0.0225453	0.0371551
	0.0048623	-0.00368979
	0.0350771	0.0141431
	0.0359738	-0.0018367
	0.0558386	0.0697271
	-0.00402039	-0.0479083
	0.0684329	-0.0150028
	-0.0102786	0.056328
	0.0346454	0.148825
	0.0572145	0.0915356
	0.139309	-0.297871
	-0.00119906	0.024565
	0.0397879	-0.0787186
	0.0991398	0.0189779
	0.116003	0.121803
	-0.00740021	-0.125958
	0.00153894	-0.0461639
	0.0521873	0.117713
	0.0262011	0.0114085
	0.00916522	0.0689729
	0.0360526	0.057812
	0.00188244	0.0424097
	0.00405139	0.018051
	0.0337404	-0.0266653
	0.103339	0.0823108
	0.0391009	-0.0213091
	0.00393882	0.0767004
	0.0244628	-0.00114903
	0.00379898	-0.138691
	0.0218845	0.00704601
	0.0444193	-0.0489948
	0.0278413	0.00184696
	0.00299034	0.0976901
	0.0177451	-0.0480591
	0.0767509	0.0737945
	-0.00112938	0.0601541
	0.267415	0.0374718
	0.0389051	0.00564343
	0.0388424	-0.0344292
	0.0301584	0.0475945
	0.0513864	-0.000851568
	-0.0033503	0.00175417
	0.108343	-0.1029
	0.0859394	0.0252276
	-0.00151554	0.0343487
	0.0126043	-0.497615
	0.0405577	-0.111652
	0.00226985	0.00636671
	0.00519136	0.0960713
	0.0240933	-0.301465
	0.0471031	0.0702571
	0.000424728	0.0198898
	6.67568e-05	-0.015377
	0.0671953	0.0246614
	-0.00825402	0.00784626
	0.0990427	-0.165795
	0.00603955	-0.0789123
	0.0727316	-0.0419699
	-0.00220217	-0.169931
	-0.0099069	-0.0239978
	0.0286786	0.0282391
	-0.0146464	0.0263815
	-0.00674329	-0.0491823
	0.0434754	0.00507295
	0.0959527	-0.0343241
	-0.000489504	0.146903
	0.0213599	0.0164004
	0.00281353	0.0103492
	0.0584954	0.037873
	0.0107033	0.0109705
	-0.03701	-0.0384212
	0.00360483	-0.00683476
	0.00214715	-0.0243823
	0.0598862	0.0201978
	-0.000816982	0.0305891
	0.130609	-0.0740751
	0.00496375	0.0615637
	0.036044	0.0279633
	0.000959405	-0.00792472
	0.0785697	0.0116089
	0.018554	0.0242163
	0.0308679	0.0165174
	-0.00198541	-0.0244352
	-0.025218	-0.0183882
	-0.0191847	0.0349301
	0.000532322	0.0656601
	0.00855163	-0.0624709
	-0.0218061	0.00738524
	0.0349124	0.0530634
	0.00933368	-0.00798975
	-0.0119848	0.0178562
	0.0122037	0.00246779
	0.0226947	-0.00599716
	-0.046826	-0.0563739
	0.0155726	-0.00168313
	-0.00456363	0.0490172
	0.00734836	-0.0318235
	0.0126323	0.00290286
	-0.0468367	-0.0124473
	-0.00129143	-0.00662761
	-0.0140615	0.000448475
	0.020118	0.00896254
	-0.0183261	-0.0293757
	-0.0248616	0.0039466
	-0.023512	-0.0105988
	-0.0564865	0.02087
	-0.0119452	-0.013268
	-0.0296665	0.00021747
	-0.013973	0.0852089
	0.0196724	0.0362575
	-0.0947153	0.0862163
	0.0205851	-0.0915347
	-0.00792469	0.0724007
	0.00104707	-0.000268325
	0.0284497	-0.0727421
	0.0352699	0.00985763
	-0.0594891	0.0425358
	-0.0264261	0.00668319
	-0.0178602	0.105689
	-0.0832901	0.00720188
	-0.146666	0.0406268
	0.00236261	0.135895
	-0.0358921	0.0218936
	-0.00294395	-0.175838
	0.0392544	-0.029112
	0.0484917	-0.0274692
	-0.000178785	-0.0196506
	0.00361696	-0.151922
	-0.051638	0.00807217
	-0.0707407	0.0615139
	-0.0011426	-0.0736917
	-0.0332188	0.0174907
	-0.0212877	0.00265169
	-0.00340449	-0.0776628
	0.00417489	0.0120002
	-0.0177615	0.0302589
	-0.0208884	0.0295186
	-0.0207662	-0.100823
	0.0134312	0.0706306
	-0.00528606	-0.048019
	0.0205149	0.0458517
	0.029741	-0.0310827
	-0.0454017	0.00982274
	0.00649455	0.130213
	-0.0752987	-0.0112521
	0.00867951	-0.0324219
	0.0131161	0.0219041
	-0.0138729	0.0210452
	0.0139516	-0.0459479
	-0.00642397	0.100088
	0.00765144	-0.0133913
	0.0259622	-0.00446645
	-0.073894	-0.146684
	0.0149128	0.0220553
	0.0054002	-0.175145
	0.0271821	-0.0825218
	-0.00460616	-0.042046
	-0.0946484	0.00755107
	-0.0464076	-0.00979304
	0.0129578	0.127839
	-0.0329746	0.0866414
	-0.0035084	-0.00448637
	-0.0104353	-0.050641
	-0.0565676	0.107535
	0.0481138	0.0417382
	0.00743483	-0.0458221
	0.0303564	0.0648648
	0.0365033	-0.0385944
	0.00470607	-0.0014849
	-0.00760693	-0.0289192
	-0.0601793	0.0069245
	-0.0203684	0.0559063
	-0.019251	-0.014068
	-0.0724854	0.0431767
	0.00319672	0.0365183
	-5.14842e-05	0.0795637
	-0.00259037	0.00749204
	0.00375379	-0.0606631
	0.00939694	-0.0412427
	-0.00601177	0.0418442
	-0.00899962	0.00827367
	0.0170953	-0.048618
	0.00688083	-0.0924749
	0.00525574	-0.0724968
	0.0163455	0.0480342
	0.0143843	-0.00497084
	-0.0110697	0.0263544
	-0.00355	0.0897501
	-0.00915521	-0.0618085
	-0.00165151	-0.0204579
	-0.0051367	-0.018766
	-0.00223785	0.105782
	0.000840724	0.0159936
	0.00306909	0.00238257
	0.003157	-0.115885
	0.000311558	-0.0281535
	0.00290279	-0.00282867
	0.00224141	0.033798
	0.00206152	-0.000291376
	-0.00320929	0.151838
	0.00882917	0.0423971
	0.00821237	0.0343162
	-0.00271349	-0.269276
	-0.00413937	0.00499434
	0.00290199	0.103846
	0.0016704	-0.0154402
	-0.00553625	0.00964594
	0.000597018	-0.139216
	-0.00112417	0.047337
	-0.00349805	0.176805
	0.000438522	0.0696835
	0.00994064	0.0512509
	-0.000267354	-0.0454031
	-0.00443618	0.00858272
	-0.00255273	0.10911
	-0.00512434	-0.0374751
	0.000858182	0.0718627
	0.00158894	-0.000824783
	0.00190735	-0.0495765
	-0.00314783	0.0475979
	-0.00306332	0.0967626
	0.00330519	0.0592498
	-0.025791	-0.0664318
	-0.00367815	0.0376931
	-0.000392563	0.0521597
	-0.00502658	0.0549647
	0.00737917	-0.00494116
	0.000503837	0.0232575
	-0.00396614	0.0223769
	0.00359298	-0.0457803
	0.00111859	0.162452
	-0.00308651	-0.140504
	0.00274846	-0.0213996
	-0.00178438	-0.0398783
	-0.00380236	-0.0260055
	0.00188097	-0.0220756
	-0.00416284	-0.0344359
	-0.00269831	0.0365353
	-0.0079392	0.00142234
	-0.00679728	0.0419249
	-0.00499295	0.0349158
	0.00136161	0.0118377
	0.0147113	0.00728924
	-0.00676145	-0.0670554
	-0.00339811	0.0119724
	-0.00935983	0.0179479
	0.000561795	0.00666363
	0.000632447	-0.02602
	0.0021244	-0.0240047
	0.00411848	-0.00278451
	0.00139404	-0.0248855
	0.00881477	-0.0160881
	-0.00560608	-0.0319096
	-0.00438014	0.0109334
	0.00273524	0.0165613
	0.00321696	-0.00625183
	-0.000604562	0.00529078
	0.00265886	0.00270358
	-0.000506953	0.0286706
	0.00351324	-0.0292779
	0.014778	0.0193824
	0.000600978	-0.00348856
	0.00642721	0.0565876
	0.000628666	-0.126867
	-0.00171277	-0.0623444
	0.000861312	0.00105222
	0.0130989	-0.0187176
	-0.00384699	0.0262869
	-0.00305939	-0.038603
	-0.00421973	-0.133987
	0.00360263	0.0142285
	-0.00743838	0.0363701
	-0.00906513	-0.112578
	-0.00503978	-0.0165566
	2.47903e-05	-0.0454421
	0.00201039	0.0838947
	-0.00743366	-0.127375
	0.00153378	0.0120297
	-0.000612654	-0.084629
	0.00374124	0.00179758
	0.00247892	0.0122867
	0.00297139	0.0361257
	0.00217342	-0.0655214
	-0.00302477	-0.00495427
	-0.00923775	-0.00806605
	-0.00254891	-0.126065
	-0.00120111	-0.0555259
	-0.000715094	0.069882
	0.000750725	-0.157924
	0.00905853	-0.0322433
	0.00574566	-0.0220017
	0.0127377	-0.0613361
	0.00601905	-0.00153491
	-0.0188724	0.045796
	0.00281087	0.0156898
	0.00366692	0.0667749
	0.00519367	0.0202515
	0.00882175	-0.0204397
	-0.00641787	-0.0882121
	-0.00860031	-0.049719
	-0.0084293	0.101425
	0.00877559	-0.15283
	-0.00636215	0.0208052
	0.00302017	-0.00780678
	0.00741152	0.0369712
	-0.00489589	-0.029062
	0.00165333	0.00473074
	-0.014326	-0.114096
	-0.00376462	0.0385261
	-0.00148878	-0.137357
	-0.0117466	0.0373524
	-0.00228698	-0.020022
	-0.0033447	0.0740438
	0.00502654	0.113952
	-0.000868265	-0.0197286
	0.00619524	0.00518884
	-0.00342836	0.0579264
	-0.000911368	-0.0224439
	0.000986753	0.0722418
	-0.00774188	-0.0407554
	-0.0117228	0.0616986
	0.0172699	0.0236671
	0.00212185	-0.0077497
	-0.00433603	0.0290751
	0.00733117	-0.0152853
	0.00465081	-0.0161741
	-0.000480771	-0.00623256
	0.00101743	-0.00720118
	-0.00217093	0.0626773
	0.000360834	0.0691269
	-0.00308888	0.0711053
	0.00148958	-0.000927799
	0.00894438	0.00306651
	-0.0083686	0.0154159
	0.0129453	0.0223557
	0.00400187	-0.0833277
	0.00359001	-0.0109443
	0.00354549	0.00489171
	-0.00723359	-0.0500058
	-0.00239086	0.0892351
	-0.00602622	0.0417529
	0.00205544	0.0100457
	0.00930443	0.00470165
	0.00899227	-0.020657
	-0.00401558	-0.032472
	0.00530937	0.0789523
	-0.00150995	0.0520687
	0.000852715	0.0225676
	0.00218142	-0.00600387
	-0.000792783	0.135609
	0.00507956	-0.00106412
	3.06819e-05	-0.0125004
	-0.00180527	0.0279713
	-0.0028379	-0.0257481
	-0.00704349	0.0550461
	-0.00899607	-0.0136928
	-0.00394761	0.0119714
	0.00205715	0.00901696
	-0.00754985	0.0200703
	-0.00469739	0.00920972
	0.0105377	-0.00639055
	0.00502691	-0.0474833
	0.00141463	-0.0243903
	-0.00303097	0.0166305
	0.0046724	0.00399818
	0.00083767	0.0140329
	-0.00905937	-0.00221542
	-0.00960692	0.01716
	0.0139104	0.00438339
	-0.00394422	-0.0104431
	-0.00642528	-0.0195299
	-0.00496782	0.00601155
	-0.0012789	-0.00833123
	0.00732101	0.0017764
	0.00121088	-0.0254882
	-0.00614101	0.0117089
	0.00127344	0.0365862
	-0.000415943	-0.0650518
	-0.00265664	-0.0166617
	0.021017	0.00793234
	-0.0029691	0.0430467
	-0.00571686	0.139463
	0.000944044	0.00621626
	0.00215111	0.0801081
	0.0106845	0.110108
	0.0066172	-0.0360031
	-0.010945	-0.0137976
	-0.00234736	0.0361905
	0.00217058	0.0355375
	-0.00482735	-0.106357
	0.00875268	0.054404
	0.0063585	0.0461149
	-0.00513887	0.0161411
	0.00564482	0.0035657
	-0.0442383	-0.0290981
	-0.000264543	-0.0318386
	-0.0144934	0.0144942
	0.0031362	-0.0170509
	-0.00464224	0.0116074
	-0.000919649	0.00560867
	0.0164988	0.053462
	0.00237469	0.0674906
	0.00659507	-0.0247135
	0.0183023	0.0293377
	0.00400174	-0.030091
	-0.00905623	-0.0568521
	0.00764448	-0.00440786
	0.0216395	-0.0271813
	-0.00633684	-0.0582956
	0.0269594	-0.0959053
	-0.00319195	0.0636129
	-0.00366665	0.0381825
	-0.015028	0.0378166
	-0.0141305	-0.0074313
	-0.00151264	-0.0196581
	0.000489713	-0.0599177
	-0.00732944	0.0819318
	0.00469022	0.0392999
	-0.00421532	0.0771204
	0.00419618	0.0230569
	-0.00464932	-0.13362
	0.00117748	-0.00195449
	-0.0040457	-0.0568599
	3.61788e-06	0.0419762
	0.0162997	0.0530953
	0.0103443	0.0224231
	0.00324872	0.00817375
	0.00347746	0.106788
	0.00271571	0.0114145
	-0.00465718	-0.0167094
	-0.00115133	-0.158603
	0.000689523	-0.0554861
	0.00280188	-0.0321879
	-0.00323286	0.00539375
	0.000755165	-0.0843992
	-0.00589551	-0.0806085
	0.000691348	-0.00438522
	-0.00208137	0.0404668
	0.00366325	0.0211728
	0.011752	0.0144356
	0.00329122	0.0659824
	-0.0051199	-0.0082954
	0.00366318	0.00416874
	0.00298344	0.0983379
	0.00318765	-0.0497759
	-0.00532374	0.0322979
	0.000564437	-0.0133575
	-0.000231518	0.00651168
	0.00231009	-0.00252137
	0.00130714	0.050031
	-0.00197377	0.0638404
	0.0026067	0.0410455
	-0.00426452	-0.0367563
	-0.0028864	-0.0184049
	-0.00232968	0.0469656
	-0.00607927	0.10161
	0.00389982	0.260956
	0.00991121	0.065911
	0.00263156	-0.0534945
	-0.00575745	0.0761889
	-0.0023671	0.120119
	-0.00680605	-0.0559795
	-0.00555036	0.0789415
	-0.00184177	0.135708
	-0.00488741	-0.00878262
	-0.00444368	0.0359215
	-0.00362314	0.0326377
	-0.00275671	-0.106568
	-0.00116319	0.0972556
	0.00289707	0.0447738
	0.00365954	-0.150291
	-0.00155087	0.00697889
	0.0191614	-0.155319
	-0.0026272	-0.104042
	0.000822837	-0.174527
	-0.00208431	-0.116702
	-0.00248058	-0.186437
	0.00211492	0.164185
	-0.00152281	0.0935361
	-0.00024501	-0.0448793
	-0.00901886	-0.0670813
	0.00331549	-0.140931
	-0.0018318	0.0550534
	0.00763427	-0.148576
	0.00564613	0.06625
	-0.0257272	-0.00119372
	0.00480488	0.054403
	-0.00856719	0.0355481
	-0.0041429	0.00905279
	0.00636308	0.0123971
	0.0019856	0.0117966
	-0.0018634	-0.0113316
	0.00887351	0.0297005
	-1.66751e-05	-0.0406907
	-0.00314121	-0.0506401
	0.00311661	0.0377724
	-0.0119403	0.0131622
	-0.00724935	-0.00941003
	-0.0363342	-0.019256
	-0.000506341	0.0270635
	0.00221224	-0.0288725
	-0.0197783	-0.00660136
	-0.019613	-0.000410374
	-0.00855581	-0.00844654
	-0.0051873	-0.0185242
	-0.00178016	0.0201826
	0.000961877	-0.0175026
	-0.00460219	-0.0194354
	-0.00358894	0.0420839
	-0.0032737	-0.00807555
	0.00816988	-0.00204353
	-0.00288747	-0.0272139
	0.0107796	0.00452897
	0.000337589	-0.00199095
	-0.0136994	0.0210692
	-0.00682474	-0.085912
	-0.0270502	0.0102316
	0.00400219	0.0693741
	-0.00472405	-0.011671
	-0.00211178	-0.116495
	0.00168296	-0.00713145
	-0.00462989	0.0769222
	0.00848517	0.0400016
	0.0123549	-0.0703423
	0.00623434	0.0604001
	-0.00952235	-0.00940278
	0.00735593	-0.0196867
	0.0021938	0.025717
	-0.00350655	0.0176368
	0.00481837	0.0688927
	0.0034519	0.0751267
	-0.00491877	0.00417999
	0.0065663	0.0783802
	-0.00878127	-0.00181397
	-0.00114317	0.109303
	-0.00695268	0.00986174
	0.00738339	0.0622614
	0.00156411	0.0677799
	0.00694969	-0.0557914
	0.00255646	-0.103864
	0.00245483	-0.0298156
	-0.012035	-0.0368323
	0.000845902	-0.0213028
	0.00887985	0.014067
	0.0211851	-0.0310081
	-0.000154989	-0.103574
	0.00408331	0.148069
	-0.00221899	-0.107606
	-0.00756888	-0.0420062
	0.00587202	0.0673683
	0.000607647	0.00125193
	0.00363133	0.0339683
	-4.69512e-05	-0.090906
	0.00172334	0.0388879
	-0.000337443	0.0643831
	0.00162235	0.0434321
	0.00131316	0.102999
	-0.00165993	-0.0540691
	0.000987796	0.0851654
	0.00127497	0.0242258
	-0.0164695	0.0165085
	0.0006238	-0.0484268
	0.00601225	-0.0886377
	0.00636566	0.0499822
	0.00559345	0.00539868
	0.00295955	0.0716136
	-0.00477609	0.00204852
	-0.00312886	-0.0314448
	0.0125899	-0.059199
	0.00189271	0.0936184
	-0.0118546	-0.149856
	0.000798719	-0.0574904
	0.00925922	0.0167779
	0.00254508	0.000931785
	0.0097356	0.0297642
	-0.0139701	0.00641705
	-0.0020029	0.122493
	-0.0027006	-0.126722
	0.0056159	-0.0834757
	0.00287799	0.016261
	-0.00103753	0.0135624
	-0.00200467	-0.0392273
	0.0030745	0.0195051
	-0.00455095	-0.0098603
	0.00680699	-0.0160791
	-0.000314358	-0.0847941
	0.0887708	-0.0217333
	0.00902884	-0.00108968
	-0.00240281	0.0203833
	0.00154722	-0.0189817
	-0.00489649	-0.0359869
	0.00224909	0.0124554
	0.00878046	-0.0013791
	0.0113711	0.0763034
	-0.000690924	0.0220847
	-0.00368904	-0.0171999
	-0.000881458	0.042065
	0.00351689	0.0222339
	0.0161356	-0.069844
	-0.000970985	0.0761202
	0.0161766	0.000151391
	0.000161894	0.00645601
	0.00617072	0.0108667
	0.00254174	0.0251361
	0.00711783	0.0506889
	0.00655509	0.102557
	-0.00178599	-0.0168394
	-0.000895938	0.00792107
	0.00224492	0.0543209
	-0.00575709	0.0128657
	-0.00131405	0.055831
	-0.00256108	-0.286552
	-0.00503308	0.0666945
	-0.00104394	0.157214
	0.00127939	-0.0261752
	0.0031853	0.0576108
	0.00755983	0.0476793
	0.00205651	-0.0948219
	0.000577591	-0.0275348
	-0.000455841	-0.000532402
	0.000699956	-0.0207699
	-7.60646e-05	-0.0272156
	0.00133024	-0.0277972
	-0.000514565	-0.352503
	0.00143651	0.0435513
	-0.00174119	0.0116654
	-0.00107305	-0.0396938
	-0.00119472	-0.0631866
	-0.00494188	-0.00400029
	0.00431315	-0.0319445
	0.00135731	-0.0407508
	-0.00655404	-0.0159597
	-0.00513097	0.0298981
	-0.00019757	-0.0198931
	0.00586321	-0.0797009
	0.00153554	0.00822421
	-0.00364429	-0.0349582
	0.00153755	-0.0154302
	0.00174386	0.0887171
	0.000614794	0.00909059
	-0.00927962	0.0134469
	0.00112927	-0.0363813
	-0.00452339	0.0202576
	-0.000339297	-0.0210026
	0.00339837	0.0180899
	-0.00180547	0.00771573
	0.00523713	0.0412856
	0.00143731	0.0541687
	0.0129978	-0.0400413
	0.0142105	0.0198193
	0.00635981	0.028494
	0.0111311	-0.0412735
	-0.00949158	-0.00241534
	0.000496897	0.035386
	-0.0115317	-0.00988891
	-0.00127	-0.0106164
	-0.0250129	-0.00933127
	0.00123666	-0.0760459
	0.019411	-0.0163639
	-0.00212508	0.0520169
	0.00353212	-0.0764998
	-0.000148273	0.0109482
	0.0112266	0.00539759
	-0.00302569	0.0449751
	0.00363202	0.0341942
	-0.0080129	-0.0256531
	-0.000860712	0.0718492
	-0.0126664	0.0100966
	-0.00104621	0.00292392
	0.00938982	0.0163992
	-0.000318411	0.0162099
	0.00732994	0.105556
	-0.0103637	0.00885474
	-0.00200919	-0.0236703
	0.00872094	0.0418979
	0.00862889	0.0446421
	-0.00283039	0.0147349
	-0.0058694	-0.0314981
	-0.00348201	0.0104583
	-0.004821	-0.00394753
	-0.00603101	0.00685053
	-0.000618482	-0.0129119
	-0.000420243	0.0179278
	-0.00292818	0.0186015
	0.00204033	-0.0404235
	-0.00145221	0.0927966
	-0.00313663	0.188262
	-0.00613439	0.0193342
	0.00614606	0.0665505
	0.000786887	0.0497991
	-0.00268291	-0.00420666
	-8.99893e-05	0.0281542
	-0.00854968	0.00465422
	-0.000634739	0.0304037
	0.00426132	0.0308991
	-0.00707903	-0.0097679
	-0.00141251	0.0123326
	-0.00369138	-0.0189752
	-0.00109355	-0.0241915
	0.000538737	-0.0466337
	-0.000928788	-0.000655569
	0.00154029	0.00436748
	0.00418557	-0.0231502
	-0.00571851	-0.0405682
	0.00406494	0.0218455
	-0.00158736	0.0101076
	-0.00230154	0.0397715
	-0.0069976	-0.00247135
	0.000108666	-0.0353999
	0.00188536	-0.0104377
	-0.00293666	0.0527962
	0.00729422	3.64847e-05
	-0.00195585	0.0238974
	-0.000172029	0.0426974
	0.00258127	0.0208564
	-0.00212832	-0.138129
	0.00295787	-0.0370413
	0.00119757	0.0181846
	0.00632005	0.00871259
	0.0154726	0.0103215
	-0.00203709	0.0174427
	-0.00311926	0.00342966
	0.000375428	-0.0898965
	-0.00464797	0.0570852
	0.000235081	-0.0482164
	-0.00110956	0.0525405
	0.00190836	0.0193216
	-0.000657869	0.069552
	-0.00247234	-0.0658143
	-0.00172768	0.0273034
	0.000452942	-0.0135018
	-0.00327063	-0.00491164
	-0.000158741	-0.00326925
	-0.0014179	-0.060263
	0.000592044	-0.0963677
	0.00319669	-0.0506498
	0.000406702	0.0202375
	0.00578123	-0.0359795
	-0.000607465	0.0954578
	0.0117802	-0.0100282
	0.000908182	-0.0457685
	0.0036461	-0.00696839
	-0.00102844	-0.149602
	-0.00140103	-0.0606239
	7.25522e-05	-0.0159986
	-0.00447592	0.0336811
	-0.00147885	-0.107066
	0.000308625	0.0992352
	-0.00193991	-0.117912
	-0.000516092	-0.143642
	-0.00202774	-0.0696003
	0.00135031	-0.0404857
	0.0035059	-0.0449694
	-0.00301307	0.000716454
	-0.00517805	0.091767
	0.00419312	-0.0589057
	-0.00349082	-0.00311837
	0.0019203	-0.0806195
	-0.000154965	-0.0625035
	-0.00391117	0.0401172
	0.00243546	0.106038
	-0.00519228	-0.0110089
	0.00155932	-0.0225799
	0.00542251	0.0093573
	-0.00115664	-0.0958414
	-0.00101227	-0.00325065
	-0.000387171	0.0128711
	-0.000531322	-0.00228498
	-0.00246323	0.0320971
	-0.00327378	-0.0494728
	-0.00273628	-0.00554386
	-0.00173404	0.0365639
	0.0041275	-0.00245362
	-0.00179857	0.0393842
	-0.0028988	0.029281
	-0.000950211	-0.0183136
	0.000990263	0.00400784
	-0.00199342	0.0123996
	-0.00975016	-0.00602298
	-0.00208444	0.0124878
	0.000406803	0.0517442
	-0.0052203	-0.0331178
	-0.00117469	-0.204054
	0.000697132	0.0229129
	0.00265417	0.0302399
	0.00012574	-0.30219
	0.00213112	0.0658472
	0.000161071	0.0419257
	-0.00333243	-0.0301249
	-0.000616416	0.0298522
	-0.000580354	-0.148644
	-0.00170192	0.041976
	0.000197348	-0.00384173
	-0.00261821	-0.0423439
	0.00166801	-0.179484
	-0.00115919	0.065763
	-0.0079145	0.0250038
	-0.000945562	-0.139095
	0.0079192	-0.0109403
	-0.00373475	0.00896397
	-0.00550383	0.0739812
	-0.0120639	0.0437299
	0.00090336	-0.0133583
	-0.00221103	-0.0235348
	-0.0145351	0.0266343
	0.0275811	-0.00288602
	0.00341157	0.00386074
	0.00372254	-0.0448851
	-0.0104314	0.00425722
	-0.00322855	0.0474813
	0.0131698	-0.0408475
	0.000940467	-0.0181279
	0.00236247	-0.0353406
	-0.00535721	-0.0724634
	0.00739596	-0.0490222
	0.00977518	0.018378
	0.00176228	-0.0311467
	-0.00862535	0.0181857
	-0.00702942	0.0288513
	0.0190524	0.011519
	0.00210792	0.0524052
	0.000997872	0.0555954
	0.000279569	-0.0120236
	-0.00969508	-0.0569711
	0.025492	0.0117086
	-0.000574232	0.00110989
	0.000682775	-0.0232974
	-0.00501786	0.0288358
	0.000398421	-0.0228533
	0.00369489	-0.0822988
	0.00512135	0.0468369
	-0.00761542	-0.0203484
	0.00254093	0.0105789
	-0.00662525	-0.0645509
	0.00163212	-0.0116098
	-0.00113254	-0.0130249
	0.00216927	-0.000300353
	-0.00685003	-0.0496002
	-0.00126294	-0.0277485
	0.00157305	0.00867311
	-0.00994964	0.0191821
	-0.00167112	-0.00527766
	0.000793883	0.0303613
	0.00781401	0.0540425
	0.00265098	0.0500591
	-0.00184213	-0.0347245
	0.0031881	0.00168632
	0.00629624	-0.0170292
	0.000989436	0.061307
	-0.00489622	-0.0340444
	-8.73994e-05	-0.0329553
	-0.00924664	0.0777598
	0.00427321	0.0694111
	0.000444611	-0.066189
	-0.00577213	-0.0327549
	0.00199906	-0.038986
	0.000413812	-0.0504733
	0.0060194	0.0538263
	0.00511373	-0.0422654
	-0.0059188	0.0515694
	0.00412765	0.0384544
	-0.00547875	-0.0206846
	0.00443389	0.0343251
	-0.00146234	-0.0766734
	0.00285379	-0.0349624
	-0.0131954	-0.0489615
	0.00874039	-0.0294351
	0.00130717	-0.120796
	0.0106474	-0.0170709
	0.00117843	-0.0158539
	0.00128296	0.0205544
	-0.00463521	-0.0124138
	-0.00346633	-0.0201828
	-0.00839802	-0.051118
	-0.0042741	-0.0923218
	-0.00387098	-0.216659
	-0.00308677	-0.0346498
	-0.000222278	0.00379188
	0.00173262	0.0590708
	0.000223342	0.0422213
	-0.00208802	0.0794723
	0.000867418	0.0149673
	-0.00102048	0.025691
	-0.0156226	-0.0121934
	0.000516599	0.031507
	0.00258078	-0.0160004
	-0.00835266	-0.0276258
	-0.00613787	-0.00118905
	-0.00878867	0.00444726
	0.00102448	0.00777843
	0.0016857	-0.0203894
	-0.00334168	-0.02849
	-0.00169705	-0.0361078
	0.00505862	0.0265642
	-0.000745456	0.0182237
	0.0080235	0.0462428
	-0.0015942	-0.0307123
	0.000525897	0.00536297
	-0.00324689	-0.0202875
	0.0012419	-0.0966597
	-0.00611053	-0.0434923
	0.00284061	-0.00517657
	0.000275374	-0.0346818
	0.00220312	0.0250929
	-0.0015495	0.00180581
	-0.00352977	0.00194218
	-0.00428155	-0.131155
	-0.00426126	0.00678119
	0.00659552	0.0106762
	0.000870174	-0.0503222
	0.00333739	0.0335036
	0.000325553	0.00123052
	-0.00492492	-0.0250772
	-0.00340139	0.0116214
	0.00783524	-0.0531227
	-0.000345095	-0.00818986
	-0.00570626	0.0857161
	-0.0130214	0.00974501
	-0.00042472	-0.129136
	0.0073936	-0.0618656
	0.000949773	0.0943631
	-0.0105684	0.0424901
	0.0115477	0.0105151
	0.00794274	0.0259625
	-0.00284532	-0.0659284
	-0.0153882	-0.0433111
	-0.00575103	-0.0287514
	-0.00440334	0.0156204
	-0.00265966	-0.0478485
	0.00276302	0.0223092
	-0.000250484	0.0103422
	0.00588454	0.00770113
	0.01032	0.0556379
	0.00612652	-0.093144
	0.00369586	0.12039
	-0.0047205	0.105203
	0.00788672	-0.0478752
	0.0111824	0.0383857
	0.000485244	0.0590112
	0.000701531	0.0423662
	0.0148295	0.0266718
	0.00423312	0.0647381
	-0.0180547	-0.0117513
	0.000512592	-0.0137412
	-0.0246149	0.00234602
	0.00395298	0.0706487
	-0.00259066	0.0430953
	0.00801709	0.0156529
	-0.00712379	-0.0229832
	-0.00734952	-0.062835
	0.00820869	-0.0413476
	0.0379769	0.0225422
	0.0250562	0.0596886
	-0.0348719	0.00274603
	-0.00675114	-0.00258865
	-0.00160467	-0.134688
	-0.00136871	-0.0399838
	0.00477858	0.0383346
	-0.0124744	-0.0468119
	-0.00684039	-0.00976984
	-0.0024015	0.027555
	0.0036215	0.00644057
	-0.00836884	-0.0511799
	0.0133488	0.0497201
	-0.00561997	0.0321705
	0.000313491	-0.0393053
	0.00534861	-0.139599
	-0.00164406	-0.0259484
	-0.00189992	0.00485376
	-0.00224587	0.0164232
	-0.00914707	-0.0144404
	0.00809345	-0.040578
	0.00335522	0.0165404
	-0.0152648	0.0242103
	0.000676486	-0.0680552
	-0.0075986	-0.111563
	0.000504216	-0.0199267
	0.0095413	-0.0975438
	0.00356379	0.0224563
	-0.00287004	0.131858
	-0.00523468	0.0280905
	-0.00291283	-0.0227128
	-0.0132216	-0.143379
	0.00623668	0.086308
	-0.00480547	0.0889151
	0.00448803	-0.0528661
	0.00419267	0.0666273
	0.0015697	-0.00517382
	0.0011213	-0.0106528
	0.00329626	0.0340485
	-0.00562241	0.0898773
	-0.000840315	0.00387626
	0.00570659	-0.0668887
	-0.00443567	-0.0021533
	0.00550885	-0.0126882
	-0.0167151	-0.000355469
	-0.000376681	-0.0250881
	0.00593203	0.0424253
	-0.00454977	-0.000525983
	0.00847803	-0.0351041
	-0.0203798	0.0165022
	0.0020471	0.0549255
	0.00306132	0.0132832
	-0.0105339	0.0146676
	-0.00566395	-0.0317772
	-0.00897404	0.00898757
	0.00613261	-0.00350429
	-0.00565364	-0.0213427
	-0.000759327	-0.0630459
	0.00776698	-0.00903141
	0.00257079	0.0889482
	-0.00849185	-0.0167258
	-0.0259059	0.0788249
	-0.00584978	0.0283484
	-0.0129847	-0.0206409
	-0.00214796	0.00813015
	-0.00472764	0.0107526
	0.00797231	-0.00280329
	0.00165256	-0.00102857
	-0.00718221	0.00667499
	0.00106732	0.0245004
	0.00627948	-0.00521052
	0.00212702	-0.0302804
	-0.000775458	0.00952804
	-0.00828723	-0.0362041
	-0.0143459	0.033466
	0.00705987	-0.0014096
	0.0043952	-0.0208243
	-0.00552659	0.0361261
	0.00391332	0.0311772
	-0.00651879	-0.0840924
	0.0021919	-0.00409725
	0.00754336	-0.0133181
	-0.000212368	0.017788
	0.000447635	-0.0493762
	0.00177149	0.00334998
	0.0016383	-0.019086
	0.000541073	0.0502556
	0.0166247	-0.0471101
	0.000970242	-0.0868296
	0.00272566	0.0138317
	0.00549266	-0.0248483
	0.00198018	-0.0178905
	-0.00843871	0.00145726
	0.00425272	-0.00332426
	-0.00261483	-0.046114
	-0.00019298	-0.00748567
	-0.000133737	0.0215046
	-0.00351308	-0.037088
	-0.0113051	0.0133084
	-0.00514939	0.0299208
	-0.000575441	0.0162143
	0.00366422	-0.0463244
	0.00502098	0.024067
	0.00812966	0.00483589
	0.000862536	-0.0195289
	-0.00374935	0.0247011
	-0.00197043	0.0168009
	-0.00346697	0.00330745
	0.00475896	-0.032791
	-0.000997141	0.0087275
	-0.0046677	0.0163252
	0.00742868	0.0375614
	-0.00274433	0.00573023
	0.00377187	0.00381383
	-0.00707966	0.0335828
	0.00347146	0.0207448
	0.000478314	0.034516
	-0.00424667	0.0111453
	-0.0190173	-0.0363133
	-0.00502227	0.0137426
	-0.0160355	-0.0204352
	0.00432375	0.0331285
	0.000159017	0.0324875
	0.0071625	-0.041643
	-0.00452318	-0.00493553
	0.00315411	-0.0128264
	0.00174764	0.0247046
	0.000349322	-0.00298992
	-0.00328132	0.0252635
	-0.00180409	-0.0329726
	-0.00105146	-0.00517081
	0.00245571	-0.0161408
	-0.00504472	-0.0126682
	-0.0165472	-0.00414459
	-0.000436745	0.00650567
	0.00023638	0.00644184
	-8.42584e-05	0.0288192
	-0.00354758	0.0199675
	-0.00164343	0.00971493
	0.000772012	-0.00326567
	-0.0044129	-0.00433473
	0.00167912	0.0219516
	-0.00389734	0.0566287
	0.00383337	-0.00751573
	0.00155064	-0.0684838
	-0.00478142	0.0113462
	0.00388899	0.00768864
	-0.000218494	-0.0178692
	-0.00290256	-0.0423131
	0.000220654	0.0107113
	0.00357155	0.0391377
	-0.00513752	0.0181102
	-0.00817842	0.0309217
	-0.00294303	0.0159149
	0.00874293	0.0464557
	-0.00190224	0.0308836
	-0.000754468	0.00337354
	0.000240552	0.00046555
	-0.00283729	0.0551743
	-0.00620042	-0.0393468
	0.0200083	0.0292555
	0.00248499	-0.0233992
	0.0115211	0.111227
	-0.000995794	0.0561179
	0.00697892	0.0335135
	-0.000358194	0.00496362
	0.010001	-0.0245088
	-0.00107868	0.0586521
	0.00726353	-0.0694913
	-0.00518837	0.0043114
	0.00650283	-0.0151546
	-0.00410808	-0.0319577
	-0.0109233	0.00774483
	0.00911663	-0.0203913
	0.00746328	0.0380977
	-0.00870284	0.0291471
	0.000601952	0.00194988
	-0.00275112	0.00984371
	0.0182644	-0.046196
	0.000166712	-0.0178409
	-0.00592908	0.0176644
	-0.00391341	0.00732217
	0.00505165	-0.114679
	0.0218947	0.000105886
	0.000583049	-0.0193901
	-0.0131848	-0.0427324
	-0.000239395	-0.0284222
	-0.0042679	0.00229011
	0.0017193	-0.0238273
	0.0193026	0.000655078
	-0.000156916	-0.00442365
	-0.00116389	-0.0262449
	0.00167216	-0.0219562
	-0.00400989	-0.00508853
	0.00506643	-0.0179364
	-0.00464997	-0.0136962
	0.0137621	-0.0254997
	-0.0045929	-0.00854465
	-0.009218	-0.0244415
	0.0259524	-0.00849697
	-0.00847547	0.0353945
	0.0108924	0.0196372
	0.0027213	0.00864081
	0.00442598	0.0147859
	0.00271765	0.0093408
	-0.00984343	-0.00774701
	0.00197366	-0.0231799
	0.00411898	-0.023247
	0.0161706	-0.0157029
	0.0301604	-0.0221656
	0.00237445	0.0107732
	0.0104093	0.0262534
	-0.000431396	0.0107007
	0.00195307	0.0117611
	0.000671917	0.0321079
	0.000299304	-0.00829202
	8.63059e-06	-0.0253279
	-0.00869711	-0.0305326
	0.00346153	0.0214244
	0.00118254	-0.0150637
	0.0116924	0.0231968
	-0.00457496	0.0310021
	-0.00205784	-0.0772131
	0.00289327	-0.0458424
	-0.00189247	0.049231
	0.00298516	0.0205389
	0.0010116	-0.0261596
	0.00168503	0.0677722
	-0.00114816	0.0859676
	-0.00146759	-0.074127
	0.00295847	0.0627032
	-0.00336905	0.0230237
	0.00711717	0.107418
	0.0106469	-0.00672673
	-0.00178972	-0.0229388
	0.00268835	-0.0102003
	-0.00182209	-0.013286
	0.00104944	0.0320132
	0.00237543	0.0725834
	0.00436962	0.118854
	0.0131171	0.058855
	-0.0011158	0.0856399
	0.00868304	-0.0734217
	-0.0268205	-0.105649
	0.000729625	0.0047104
	-0.00605495	-0.0265093
	-0.00251696	-0.0193582
	0.0139001	0.0135584
	0.00330339	-0.11568
	0.0060264	0.107577
	0.00138794	-0.0374879
	-0.000738299	-0.00211435
	0.00627477	0.0488184
	-0.0061229	-0.00590439
	-0.00201787	-0.0255116
	-0.00209332	0.0475014
	0.0008631	-0.0286462
	-0.0076628	-0.00546299
	-0.00147625	0.00904578
	-0.00145001	-0.0135033
	-0.000400926	0.00236956
	-0.00479731	0.00889203
	0.00516835	0.00562467
	-0.00190289	0.00237383
	0.00545519	0.0328806
	-0.00364461	0.0168475
	-0.00467196	0.00689708
	-0.0100248	0.0379566
	-0.00356781	0.00322935
	0.00135137	-0.0190267
	-0.00050172	-0.0265875
	-0.00324744	-0.0098397
	0.00217359	-0.0252798
	0.00325459	-0.0779331
	0.00117034	-0.0198517
	-0.00348082	-0.0393575
	-0.00203807	-0.0264968
	0.00160335	0.00445992
	0.0011445	-0.0115553
	0.00125196	-0.0356388
	0.000660785	-0.0290624
	-0.00296761	-0.0125574
	-0.000401001	-0.00814706
	-0.00148613	0.0369518
	-0.000712515	-0.0164713
	0.00077936	-0.021115
	-0.00249576	0.0911607
	-0.000937727	0.0329074
	0.00297507	-0.00646632
	0.00118596	-0.0107585
	0.00572042	-0.0162962
	-0.000129365	0.0045092
	-0.00239503	-0.0115615
	0.00433054	0.0220955
	0.00325898	-0.015186
	0.00500207	0.00378446
	-0.00332656	0.00561688
	-0.00169547	-0.00346834
	0.00509186	-0.0187853
	-0.0157113	-0.0357383
	-0.00250721	0.0188778
	-0.00207733	0.00816104
	0.00172897	-0.0195501
	0.0161232	0.0140001
	0.000279318	-0.017698
	-0.0011545	0.00569576
	0.00270509	0.00730811
	0.000282232	0.000337424
	-0.000173717	-0.00295447
	-0.00141957	-0.0129231
	-0.00507584	0.0271049
	0.000997657	0.0411392
	0.000656587	0.0116377
	-0.00436361	0.0324792
	0.00169384	-0.0126267
	0.000602212	-0.0657867
	-0.000799456	0.00330313
	0.00114397	-0.00133009
	-0.00148534	-0.0318882
	0.00739776	0.0015759
	0.000566969	0.0012403
	-0.00380702	0.0169766
	-0.00898239	-0.014387
	0.000802842	0.000216479
	-0.00658075	0.0530017
	-0.0113156	-0.0480978
	-0.00829194	-0.0483184
	-0.00475258	0.0111207
	0.00253152	-0.0315038
	0.0011968	-0.0860779
	0.0093801	-0.00691027
	-0.0148687	0.0153762
	-0.00394864	0.0139624
	-0.0122052	-0.00164309
	-0.00013767	-0.0225715
	-0.00430382	-0.0257332
	-0.0095065	-0.023228
	0.00202954	-0.0761218
	0.0236549	0.00450471
	-0.00201025	-0.0214548
	-0.0128488	-0.0457229
	0.00415395	-0.0106718
	-0.00400174	-0.0140999
	0.011805	0.00967738
	-0.0080541	0.0578091
	-0.0107674	-0.0165504
	-0.00126112	0.00390561
	0.00166774	0.0185165
	-0.00246913	0.0422734
	-0.00274321	-0.0213279
	0.00370772	-0.00921402
	0.00317604	0.0292314
	-0.00224516	0.00289082
	-0.00179592	-0.0151305
	0.00207206	0.00678471
	-0.00222124	0.0323013
	-0.0096365	0.037366
	-0.00112483	0.017006
	0.0121153	0.0102824
	-0.00260384	-0.019133
	0.0311008	0.0220039
	-0.0305957	-0.104206
	-0.00686869	-0.0233266
	0.00297495	-0.0225611
	-0.0056923	-0.0114234
	-0.0041284	-0.00631764
	-0.0198882	-0.0310574
	0.00299664	-0.0294798
	0.00505753	-0.0141623
	-0.000955207	-0.00816044
	-0.00502712	-0.00149589
	0.00436565	0.023201
	0.01785	-0.00949252
	0.0146741	-0.0307265
	-0.0140998	0.0372541
	0.000357439	0.0153524
	-0.00830135	-0.0364654
	-0.00827533	0.0228246
	0.00309034	-0.0234232
	-5.79519e-05	-0.00696011
	-0.00442354	-0.0590265
	0.00201577	0.0123275
	-0.00342548	0.0016501
	-0.00387722	0.0128935
	-1.19113e-05	0.022782
	0.00422126	-0.0185625
	-0.00122809	0.0163431
	0.00298336	0.0110128
	0.000920434	-0.00507129
	0.00749379	0.0126286
	0.00191544	0.0106387
	-0.000316387	0.0330476
	0.000427227	-0.0466977
	0.00642779	0.00677371
	0.00223485	0.0111214
	-0.0103042	0.0059866
	-0.000326849	0.000571936
	-0.00645157	-0.0149746
	-0.000848383	0.0107513
	0.0031498	0.00359802
	-0.00358324	0.0587708
	0.00119591	0.0421668
	0.00348282	0.047683
	-0.00230154	-0.0119068
	-0.00115092	-0.0322445
	0.00380837	-0.0174702
	-0.0117767	0.0240384
	-0.0265858	-0.0376993
	-0.000797557	-0.0578783
	-0.00829646	-0.00449243
	-0.000658827	0.0233938
	-0.00970987	0.0512073
	0.00628195	-0.075195
	0.0017095	-0.0406647
	-0.0114773	0.000523025
	-0.00716995	0.0164052
	0.00612666	-0.00903658
	0.0251352	0.0433606
	0.00415061	0.0485974
	-0.0104101	0.0229361
	-0.00163355	-0.0116309
	-0.00725335	-0.0301574
	-0.00115101	0.0259094
	0.000994136	-0.0723802
	-0.00766762	-0.0605698
	-0.00431683	-0.0343306
	0.0040986	0.0322886
	0.000621756	-0.00440682
	-0.002969	0.0299932
	-0.00534051	-0.0563625
	-0.00126328	0.0055626
	-0.0135667	0.0566383
	-0.00514562	0.0694181
	-0.00600357	0.0139399
	0.00557804	0.0257436
	6.93857e-05	-0.0374608
	0.00465667	0.0367138
	-5.05026e-05	-0.000251299
	0.00420334	-0.0192781
	-0.00131085	0.000267881
	0.00753822	0.153501
	-0.00298069	-0.0162416
	-0.00345381	5.47524e-05
	-0.00419952	0.0694035
	-0.00336747	-0.0400016
	0.00294379	-0.0127013
	-0.00116153	-0.00494706
	-0.0017435	0.0384425
	0.00257247	-0.0148524
	0.000114277	0.0221759
	-0.0106474	0.0824668
	-0.00184243	-0.00565549
	-0.000391389	0.0182671
	0.0081895	0.00162923
	0.00721475	0.0546821
	0.00165207	0.00122518
	-0.00278113	0.0941966
	-0.00294068	0.0386545
	-0.0022769	0.0167135
	0.00364062	0.0194154
	0.00354085	0.04517
	-0.00309962	0.0371615
	0.000314304	0.00481951
	-0.00630573	0.0333752
	0.000934148	-0.0094844
	-0.000228371	-0.0052128
	-0.00183565	0.0245269
	0.00537339	-0.0013037
	0.00305483	0.00531272
	0.00189342	0.0200455
	-0.00792505	0.0164355
	0.00169705	-0.0374105
	0.00614237	0.00356078
	0.00140618	-0.000581266
	0.00308399	-0.0225831
	-0.000242197	-0.0446544
	-0.00026377	0.00975331
	-0.00194578	0.0152003
	-0.00237295	0.0268103
	0.000754632	0.0506725
	0.00301285	-0.00893718
	0.00605106	0.102891
	0.00304364	0.0200778
	-0.000481378	0.0172417
	-0.00167353	-0.0397558
	-0.000466948	-0.0205753
	0.000711263	0.0616007
	0.00566367	-0.026228
	0.00154322	-0.0243351
	0.000504167	0.0280049
	-0.000122593	-0.028347
	0.0030085	-0.00135094
	0.0014199	-0.0310552
	-0.00179598	0.0144259
	-0.0116939	-0.0468896
	7.64087e-05	0.0102177
	-0.00467344	0.0234487
	-0.00293085	-0.0727633
	-0.00737267	-0.0717384
	-0.00523596	-0.0359161
	-0.00104245	0.0013711
	-0.000136521	-0.00490835
	0.00115948	-0.0507194
	0.00154148	-0.029848
	0.00251175	-0.034334
	-0.00397917	-0.00983464
	0.00341144	0.0187644
	0.00235548	0.00405126
	0.0233418	0.0254583
	9.37279e-05	-0.0106277
	0.00217169	0.00177667
	-0.0138904	-0.0153106
	0.00728479	0.0339567
	-0.00994886	-0.0133749
	-0.0034586	-0.027725
	-0.00591557	0.0263212
	0.00092956	0.00178841
	0.00480684	0.0273268
	0.0278216	-0.0436857
	-0.0300516	0.0445424
	0.0006437	0.0507218
	0.00222219	-0.0152269
	-0.000453951	-0.0133619
	0.0015054	-0.00281528
	0.034361	-0.0113898
	0.00472803	0.00227486
	-0.00259735	-0.0416046
	-0.00477341	-0.00424274
	0.00881299	0.00909492
	0.00828884	0.0311834
	0.00853448	0.00764003
	-0.000400634	-0.0470109
	-0.00284785	-0.00799115
	0.00808839	0.00340074
	0.0134214	-0.0172567
	0.00124713	-0.000305593
	0.0110493	0.0596261
	0.0028772	0.00472333
	-0.0262358	0.00926737
	0.00286875	0.0265095
	-0.00391899	-0.0095358
	-0.019323	-0.0351966
	-0.0149701	-0.00574108
	-0.00161959	0.0481462
	-0.0204004	0.0417273
	0.015406	0.0682046
	-0.00714612	0.0112429
	-0.00281298	-0.0157377
	-0.00431234	-0.0752756
	0.0108264	0.00629198
	-0.0085456	-0.00930052
	0.0049284	0.027201
	-0.0110286	0.0489244
	0.00724585	0.0192686
	-0.00979326	0.0443056
	0.00103204	-0.00231664
	-0.0133385	-0.0253893
	0.0151854	-0.0503754
	0.0108174	-0.0662231
	-0.0171546	-0.00361849
	0.0169442	0.00519277
	0.0031239	0.0235434
	0.00701048	0.0249337
	-0.00614774	0.0637114
	-0.00274004	0.0617372
	0.00632527	-0.029611
	-0.0192868	0.0603814
	-0.00849754	0.043013
	-0.00143573	-0.0296819
	-0.0230267	-0.0625765
	-0.00352071	-0.0133798
	-0.00824127	-0.00640631
	-0.00576206	0.00883793
	0.00290945	0.0699615
	-0.000295744	0.0354965
	-0.0232866	-0.0331322
	0.00787056	0.030025
	-0.00436381	0.0462173
	-0.012586	-0.0622242
	-0.000438317	0.00368126
	0.0106336	0.0480547
	0.0287652	-0.00272439
	-0.00701272	-0.00427268
	0.00779735	0.103981
	-0.00918144	-0.0461905
	-0.00561794	-0.0082472
	-0.00654285	-0.0148173
	0.00416753	-0.0232668
	-0.00599464	0.00408854
	-0.00416949	-0.00292868
	0.00262843	0.0148472
	-0.000531015	0.071924
	-4.83413e-05	0.0369036
	0.0039221	0.0422201
	-0.00161926	0.0859241
	0.00197624	-0.0117572
	-0.00193768	0.0826808
	0.000840329	0.0607839
	0.00136114	0.0337341
	-0.00395667	0.0336984
	0.00311584	-0.0279177
	-0.000969681	0.0448577
	-0.00161159	0.00849758
	8.81618e-06	-0.0237583
	0.00379544	-0.0204566
	0.00212463	-0.0439275
	-0.00578917	-0.00453522
	-0.00412558	-0.00661081
	-0.00657277	0.0219666
	0.00351604	-0.0663588
	-0.000540288	0.00515593
	0.00356834	-0.0157712
	0.00486327	0.00337047
	-0.000999855	0.00251589
	-0.00078197	-0.0115616
	0.0019717	0.0113702
	-0.00903253	0.0398469
	0.000427746	0.0366264
	0.00301494	0.00373818
	-0.000370872	-0.00786925
	-0.000985887	-0.0347073
	-0.00410495	0.07248
	-0.00830368	0.0507657
	-0.00282252	0.00864978
	-0.000624834	0.00775211
	0.00252802	0.0198194
	0.00358982	-0.0251373
	0.00488722	0.0114028
	-0.0078906	0.035218
	-0.00487672	-0.0299341
	-0.00184991	0.0503733
	0.00429088	-0.0238012
	-0.00717152	-0.061165
	-0.00135363	-0.0259184
	0.0016648	-0.135758
	0.000183262	0.0326296
	0.00109976	-0.0190921
	0.00638653	0.026737
	-0.00977519	0.0434716
	-0.0116016	-0.00471138
	-0.00915425	-0.0184323
	0.00356291	0.0107277
	0.00487628	0.0476245
	0.00604422	-0.00257498
	0.0488346	-0.0718322
	0.000678666	0.0765344
	-0.00247944	-0.0213816
	-0.00469989	0.0204423
	-0.00128435	-0.0264812
	0.000478669	-0.0319013
	0.0041621	-0.023649
	0.0032525	0.054255
	5.87884e-05	0.0881527
	-0.00517933	-0.0301479
	0.00491889	-0.0541562
	-0.000452189	-0.137712
	0.00318051	-0.00718592
	-0.000210028	-0.101281
	-0.00449957	-0.00477145
	-0.00267459	-0.0279393
	-0.0082224	0.0178494
	0.000326677	0.00107109
	0.00250342	0.037402
	0.00625095	0.00458075
	-0.00144365	-0.0148733
	0.00903569	-0.00544635
	0.00158103	-0.0392613
	-0.000198263	-0.0174079
	0.00621511	-0.0427104
	-0.000989473	-0.0392704
	-0.00421336	-0.0321529
	0.00767478	0.0179865
	0.00624473	-0.0118167
	-0.000686856	-0.0612691
[truncated: 4,025 more rows]

## Sheet: Fig2.b
IP injections of Rim or Vehicle: effect on LFP in aPC
Frequency	Vehicle																		Rim
2.43902	-0.208939	-1.31665	-1.81329	-2.21177	-1.41858	-1.50015	-7.52173	-0.901542	-1.56382	-1.97183	-0.750296	-2.01447	-4.87306	-1.0986	0.30853	-1.18005	-0.235649		0.309733	-0.218969	-0.660255	8.5018	0.207246	-0.944745	-2.47924	1.72118	0.899162	-0.82368	-0.198784
8.53659	-0.0474819	0.0578728	-0.485285	-3.16384	-0.575159	-0.95675	-4.06152	-0.0171339	-0.362812	-0.862002	-1.93964	-0.234551	-2.00071	-1.18939	-0.155865	0.94134	-0.18057		1.39067	-0.121651	0.344326	5.02766	0.867425	-0.290178	0.0321035	1.43081	0.56132	1.32623	-0.761938
14.6341	-0.631165	0.304294	-0.588456	-2.23304	-0.330981	0.0592652	-4.61377	-0.0818078	-0.82484	-0.583726	-0.640858	0.212213	-0.763716	-0.628023	-0.0668888	0.382778	-0.17819		1.42229	0.610768	0.40828	3.18641	0.577603	-0.440114	0.311818	2.00604	0.641834	0.625651	-0.376065
20.7317	-0.650725	-0.767214	-0.235726	-1.83281	-0.571984	-0.0172107	-4.2416	-0.304019	-0.577097	-0.914258	-0.738371	0.253248	-1.99666	-0.0333979	-0.130972	-0.198078	-0.524149		0.947241	1.7527	-0.148597	2.67554	0.256441	-0.192865	0.469169	3.23096	0.549514	0.554264	0.579815
26.8293	-0.840834	-1.44537	0.0498487	-1.579	-1.46974	-0.0596612	-3.57527	-0.79067	-1.62077	-1.14417	-0.599107	0.140243	-2.32573	0.252245	-0.154341	-0.579682	-1.02936		0.765201	2.29424	-0.0991012	2.04978	0.203172	-0.231468	0.604709	5.63441	0.562901	1.3008	1.37208
32.9268	-2.22726	-1.27219	1.28896	-1.90942	-1.20197	0.292653	-2.83216	-0.902305	-1.64188	-1.96661	-1.10614	0.0689935	-2.19449	1.61724	-0.294215	-0.444463	-1.34465		0.79614	3.82284	0.283744	3.4224	1.29803	0.957988	2.15364	8.96544	0.48203	0.927895	1.49349
39.0244	-3.3775	-1.05706	2.15687	-2.62512	-0.404601	0.0154204	-1.49092	-0.763396	0.0438847	-2.73506	-2.48166	0.715688	-5.79678	1.52997	-0.148138	-0.11399	-1.15475		0.779603	6.55181	-0.244279	4.90716	2.32635	1.56464	2.70623	10.5408	0.570717	-0.385084	0.725012
45.122	-2.24353	-0.414413	2.11584	-2.13376	0.0760882	-0.504071	-1.05633	-0.763303	0.962429	-2.38041	-3.33212	1.01761	-6.81732	1.02603	-0.0363173	-0.233842	-0.779905		0.67369	6.6246	-1.28914	4.53293	2.1466	1.05361	1.28579	8.23555	0.676614	-0.377273	0.630674
51.2195	0.302694	-0.889262	1.49909	-2.43141	-0.0379961	-0.618793	-0.908961	-0.96784	0.299136	-2.36411	-1.81314	0.421772	-5.22272	0.665205	-0.0867298	-0.578177	-1.04682		0.656267	5.78274	-1.20487	2.9096	0.437006	-0.379269	-1.06467	5.52375	0.477894	0.396436	1.20262
57.3171	-1.28192	-0.38321	0.614584	-1.47154	-0.302399	-1.15555	-2.14222	-0.540005	-0.453817	-1.55672	-1.35539	0.350004	-4.2902	0.0537919	-0.134404	-0.465376	-0.747796		-0.57442	5.84533	-2.42045	3.9321	1.21826	-0.826008	-1.51399	4.08048	0.310026	-0.593063	1.10075
63.4146	-3.47396	-0.106128	1.64049	-1.89641	1.25846	-0.974237	-1.17384	0.226899	0.33526	-1.35351	-0.843147	0.16637	-2.75339	-0.461895	-0.213621	0.107782	-0.0407229		-1.73408	4.20862	-3.78935	5.6585	1.49305	-0.685802	-0.861234	2.19637	0.208402	-1.86794	0.535659
69.5122	-2.4811	0.0107034	1.43698	-1.69521	1.76197	-0.637458	-0.924419	0.11766	1.44596	-1.37793	-0.51854	0.0760356	-1.80013	-0.0378193	-0.0113845	0.401471	0.263399		-1.49518	2.97826	-3.58804	4.08515	0.962734	-0.582705	-0.71416	1.80037	0.494483	-2.32904	-0.346919
75.6098	-0.970009	-0.11769	0.655082	-1.73391	1.74123	-0.492059	-1.27131	0.0335904	1.04888	-1.55211	-0.222549	-0.0295057	-1.64951	-0.728155	-0.0597291	0.257476	0.167787		-1.24273	2.08129	-3.45758	2.70932	0.389601	-0.625105	-0.58142	1.29781	0.529921	-2.08642	-0.854457
81.7073	-0.615316	-0.295777	0.181305	-1.75829	1.76305	-0.435145	-1.53806	0.0250018	0.59432	-1.31961	-0.251541	-0.0843785	-1.57723	-0.561879	-0.140153	-0.000607809	0.285713		-1.04536	1.5131	-3.1776	1.91829	0.0647034	-0.570972	-0.520636	0.856609	0.450652	-2.07781	-1.14486
87.8049	-0.869141	-0.601288	0.163743	-1.55887	1.60048	-0.332598	-1.77983	0.103658	0.488352	-1.49494	-0.220385	0.1016	-1.72767	-0.828049	-0.309401	-0.168591	-0.0193629		-1.11372	1.8028	-3.39549	1.89122	-0.386315	-0.654211	-0.539874	0.570817	0.303315	-2.11815	-1.00027
93.9024	-0.954246	-0.8095	0.0804114	-1.45565	2.02454	-0.328626	-1.57846	0.167458	0.387777	-1.44164	-0.400212	0.148775	-1.79974	-0.609991	-0.370802	-0.240486	0.0552174		-0.91928	1.33745	-3.53064	1.94775	-0.73314	-0.679754	-0.636293	0.784334	0.576865	-2.12637	-0.711184

## Sheet: Fig2.c
	Theta			Beta			Gamma
	Vehicle	Rim		Vehicle	Rim		Vehicle	Rim
Median	-1.113	-0.1053		-0.6036	0.8079		-0.6834	0.9615
Lower CI	-1.982	-1.842		-1.016	-0.09986		-1.663	-0.3809
Upper CI	-0.4521	1.25		-0.2432	3.446		-0.1876	4.628
Maxima	1.335	3.76		0.2258	4.097		1.114	8.71
Minima	-4.807	-2.452		-4.322	-0.1548		-3.736	-1.058
Matlab 25th Percentile	-2.01763	-1.17102		-1.02693	0.531941		-1.69556	0.453235
Matlab 75th Percentile	-0.415841	0.122429		-0.217364	1.2884		-0.180218	2.91819
	Individual data points			Individual data points			Individual data points
	1.33466	-0.025922		-0.814964	1.42622		-1.66269	0.435408
	-1.57212	-0.0353883		-0.139774	0.592228		-1.01385	4.62751
	-2.12386	-0.20903		-0.483221	0.807868		1.1138	-1.05752
	-2.50374	3.75969		-2.44989	4.09686		-1.96952	3.39991
	-1.71022	-0.105331		-0.653537	0.874944		-0.414299	1.36272
	-0.944113	-1.42394		-0.322292	-0.154814		-0.578833	0.961549
	-4.80669	-2.45214		-4.32194	0.511846		-1.38969	1.47303
	0.951333	1.25034		-0.243228	3.44568		-0.68341	8.71014
	-0.696757	0.17188		-1.05965	0.650717		-0.158101	0.506717
	-0.306943	-1.84242		-0.60355	0.858228		-1.79419	-0.380938
	-1.11284	-0.412283		-1.01602	-0.0998634		-1.81772	0.904508
	-0.832219			0.11355			0.442731
	-4.32586			-1.36258			-3.73625
	-1.98222			-0.725965			1.05142
	-0.452141			-0.0935596			-0.18759
	-1.67249			0.225782			-0.295096
	-0.252592			-0.455193			-0.762192

## Sheet: Fig2.e
Putative excitatory units				Preferred Phase										Resultant Length
	Theta			Beta			Gamma				Theta			Beta			Gamma
	Vehicle	Rim		Vehicle	Rim		Vehicle	Rim			Vehicle	Rim		Vehicle	Rim		Vehicle	Rim
Median	-3.66	-7.809		-1.625	-2.699		0.8705	0.1414			0.003197	0.002297		0.0001994	0.00326		-0.004072	0.01637
Lower CI	-13.536	-11.622		-6.9437	-8.4734		-3.7096	-3.8633			0.0004003	-0.0058876		-0.0037866	-0.00049258		-0.0069791	0.012129
Upper CI	-0.80525	-1.4359		2.9791	3.1309		3.1893	3.8868			0.0086655	0.009766		0.0046772	0.0077762		-0.0013462	0.020033
Maxima	179.2	177.5		179.9	178.4		178.4	176.7			0.7956	0.175		0.8436	0.1495		0.8732	0.2166
Minima	-178.5	-177.8		-179.5	-179.8		-179.9	-176.7			-0.3411	-0.2779		-0.113	-0.2026		-0.2811	-0.128
25th Percentile (Matlab)	-47.9269	-36.5004		-40.5861	-35.577		-26.5206	-23.1174			-0.03369	-0.0315722		-0.0218646	-0.0157898		-0.0288916	-0.00776689
75th Percentile (Matlab)	29.8346	27.8439		38.7415	34.6518		18.8115	24.7144			0.0350068	0.0345116		0.0242659	0.0257424		0.0170226	0.0408316
	Individual data points			Individual data points			Individual data points				Individual data points			Individual data points			Individual data points
	-57.311	22.0433		-118.949	-161.973		-30.6543	118.065			-0.114034	0.0118315		0.0146359	0.00172557		0.0150591	-0.00479713
	100.112	103.196		-8.77452	54.2608		84.4348	24.7639			0.0387955	0.00653918		0.0260401	0.00382994		-0.046101	-0.0177325
	137.049	-42.938		-76.1118	-137.452		173.473	-65.4133			0.0459358	0.0153358		0.0711536	-0.06296		-0.0295666	-0.00935941
	142.55	-35.6967		45.6305	-78.2678		-66.1633	-22.4			0.0487358	-0.013172		0.0436458	-0.0234582		-0.0291955	-0.0213597
	-114.545	-32.9851		78.6024	-18.9005		-81.859	58.0404			0.0558438	0.0148427		-0.0564584	-0.0233245		-0.00411255	-0.025191
	-76.8409	10.7326		-100.57	-66.7738		-114.635	-65.6056			-0.0573095	-0.0633725		0.0445705	-0.00349783		0.0192671	-0.0205877
	-122.67	61.1187		-60.9944	-4.10996		-91.2022	-40.2148			-0.00617815	0.0298565		0.048905	0.0024455		0.00487966	0.0261209
	-52.2061	41.3797		43.844	152.333		-25.2482	-74.5187			0.0343828	0.0048015		0.0572787	0.0144739		-0.00029785	-0.011794
	-13.8292	-45.2035		178.202	83.7871		-7.52707	70.9334			0.025425	-0.0298596		-0.00971489	-0.00980826		-0.00824217	0.0149329
	-80.5298	-95.3763		-6.3278	-22.6516		-103.045	115.542			0.00680801	0.024724		-0.0065663	-0.000179108		-0.00397427	0.05498
	-38.87	11.6625		-73.0844	-28.0829		53.7447	-18.5808			0.00995932	-0.0298669		0.0136479	-0.00154677		0.0666034	-0.00471163
	-48.7581	71.8441		-52.751	67.5802		-41.5494	3.54293			-0.0399853	-0.00385362		0.034033	0.149511		-0.00505317	0.0342315
	9.31091	18.2172		-13.9128	43.3454		-147.197	-67.5468			-0.0705036	0.0192139		-0.028094	0.00817296		-0.0189107	0.00462107
	-8.77569	15.923		172.261	25.5705		76.4946	42.3316			-0.00259594	0.0161064		0.013088	-0.012542		-0.0197389	-0.014811
	-117.138	43.452		-38.9898	-86.1332		-24.1251	-7.32154			-0.0190772	0.0150104		-0.0202872	0.0102218		0.0146609	-0.0095751
	0.268694	-89.277		-111.123	-25.3543		-34.6437	-149.461			0.00135546	-0.0255976		-0.0101759	0.00373228		0.00615043	0.027694
	-25.0676	42.4143		-11.4582	-13.8092		-3.07487	25.7873			0.00942393	0.0145739		-0.00378656	-0.00915269		0.0118538	0.0153509
	74.2166	-25.9826		91.8239	-55.2566		-128.636	4.22557			0.0437836	0.00763169		0.0284075	0.0379464		0.0297642	0.00230291
	122.236	57.2502		-53.5211	64.4035		-31.3141	-51.0155			0.0182553	0.000696822		-0.001389	-0.0186216		0.00540439	-0.0318213
	-78.5137	88.1442		-20.8976	105.196		93.3846	26.0294			-0.00524054	0.0322396		-0.0228962	-0.000193312		0.00793822	-0.00362007
	94.8913	103.069		-51.9908	-50.7884		-15.6562	-41.9658			0.0264368	-0.0230757		-0.00118272	0.00874375		0.0500006	0.00166729
	51.6021	-9.84045		150.216	167.374		172.752	-55.1976			-0.0524873	-0.0666171		0.0542799	0.0610873		0.0189865	0.0186292
	-112.085	-27.7816		-153.528	-116.346		-29.2003	152.343			0.0123605	0.0708172		0.0463115	0.039365		-0.0396975	0.0211152
	-31.391	-58.7587		69.8387	-125.857		114.014	159.936			0.0943204	0.00297288		0.0181416	0.00518424		0.00151205	-0.0274449
	-112.712	-1.60206		-64.1684	-40.7786		-48.6163	-18.6017			0.000514728	-0.0197252		0.0490394	-0.0162418		0.0626168	0.0277271
	-108.292	34.7803		-17.1026	41.5454		-18.6927	117.466			0.0257192	-0.00588757		0.0113764	0.0227877		-0.0231927	-0.00140165
	22.1509	-174.886		46.6714	-178.841		-20.0662	32.5378			-0.0628786	-0.0416202		0.0206646	-0.00849575		-0.0631251	0.00235518
	165.562	145.897		64.4636	144.604		-118.117	74.355			-0.0482344	-0.00503988		0.0451973	-0.0212769		0.00542458	0.0292738
	21.1255	-76.335		66.615	-129.404		-25.4009	-103.729			-0.00362106	0.0289652		0.00748479	-0.0534592		0.00354148	-0.017229
	-26.0325	30.6337		141.921	-95.8549		-156.177	-52.031			0.0248315	0.0460849		-0.0406613	0.0797493		0.0286817	0.0618715
	21.014	2.54095		6.06609	-1.1712		-0.6432	-124.63			0.0310042	-0.0932945		-0.051376	-0.00422137		0.0267075	-0.00596557
	-89.838	-38.6416		109.937	55.0596		155.101	-151.784			-0.0489061	0.0121879		-0.0234738	-0.00424846		0.0417394	-0.0121548
	58.5903	2.5274		130.536	-100.725		-63.9575	72.296			-0.0157446	0.017055		0.0320206	0.000800388		0.0123135	-0.0146254
	-99.9432	3.38373		110.511	-65.5902		97.8283	176.746			0.000869964	0.0285961		-0.0251903	-0.00227005		0.0054561	-0.0455271
	-15.8389	-48.4579		34.7524	51.4227		37.7362	-81.6762			-0.00500864	0.00436003		0.00549858	-0.000410962		-0.0260789	0.0204478
	151.506	-37.2912		-5.48194	53.6733		152.249	-104.065			0.00896352	0.0851157		0.0520776	0.03002		-0.00267548	0.0069639
	48.7234	132.831		-51.2061	91.2662		-95.4457	-110.264			-0.089667	0.0287695		0.00490998	0.0362016		0.0170747	0.0572983
	17.6255	-123.547		56.5819	35.0408		34.2913	105.183			0.0194284	-0.0031618		-0.00368045	0.0176356		-0.0028271	0.0195565
	129.976	-45.1955		-63.3023	-112.208		7.02702	66.0633			0.00879094	-0.0124424		-0.0208305	-0.0339475		0.0440691	-0.0295123
	141.126	121.662		-145.605	147.737		-26.2833	-62.7497			-0.0472548	0.0355066		-0.0267859	0.0162601		0.0245446	-0.000822609
	-3.42799	133.642		-142.445	50.9447		-23.1163	2.62962			-0.000561845	-0.0335848		0.0225639	0.00558888		-0.00636937	0.0726003
	178.088	144.61		91.2401	96.3517		28.1191	29.1717			0.0644209	-0.018522		0.012246	0.0362169		0.00297182	0.0249932
	-69.5538	-6.28731		46.7097	10.0239		-64.5995	-0.89973			-0.00508195	0.034369		0.00576678	-0.10233		-0.00242945	-0.0172573
	108.624	134.13		164.349	93.9719		58.5469	-28.0324			-0.0741107	-0.0959246		0.00562405	-0.080939		-0.00257026	0.0368635
	-138.975	87.4896		-118.576	-69.086		-96.8293	123.623			-0.059186	-0.0267895		0.0327247	0.0833155		0.0376592	0.11442
	82.5218	-11.0487		53.8844	-31.8661		-167.121	-39.7729			0.205787	0.0325399		0.0746775	0.0352238		0.0169483	0.0164407
	5.35199	28.9826		128.828	-54.1696		-84.1557	-18.3962			0.0775696	-0.0841347		-0.037177	0.085046		0.076289	0.0377458
	-0.205553	-10.704		101.769	-64.4499		-55.6845	24.6979			-0.0301026	-0.114101		0.00687814	0.0416266		0.0629886	-0.0138219
	-5.10432	25.9366		39.1279	-159.372		-150.664	-24.2203			-0.0738976	0.102571		0.00983585	-0.0215028		-0.0069462	-0.0898474
	49.998	115.16		48.2333	35.6415		-79.1137	113.243			0.0753952	-0.0515693		-0.0075606	0.000416039		-0.0305264	0.0464161
	-76.421	-37.8036		54.22	36.1489		-152.014	30.0561			-0.0309123	-0.0024699		0.00325247	0.013258		0.0244107	-0.0320505
	2.0167	-129.356		5.83196	-67.865		-27.7827	43.8803			0.0407506	-0.277858		0.00929014	-0.00612477		0.00212637	0.0547416
	66.5854	17.6536		10.6581	14.0896		94.0234	0.962086			0.0607016	0.0288685		0.00628125	0.0542329		0.0349715	0.014596
	-43.3734	-31.3894		-169.492	14.9654		22.4997	-70.1826			-0.0438947	-0.137677		0.00237572	-0.0168856		-0.0159366	0.0244072
	-16.6779	-163.982		83.7917	47.036		-154.16	-14.6702			-0.000710755	0.0356057		-0.000942273	0.0248299		0.0166439	0.000259473
	16.9787	-89.2165		30.9653	80.398		17.0023	-163.532			0.0305657	0.0856951		0.00383596	-0.0378601		0.0255797	-0.0189988
	0.552717	112.84		24.454	27.1057		-142.918	12.4839			-0.00550608	0.0162893		0.0604487	0.0776414		0.0417499	0.0863903
	-34.0715	47.192		41.1373	33.819		-64.4413	-46.0428			-0.00613416	0.0139551		0.00943013	-0.0297053		-0.0130991	0.0475317
	107.724	162.789		179.414	-38.6191		-68.4017	21.2185			0.0368313	0.101514		-0.0154208	0.00234401		-0.00593352	-0.0339451
	-81.9248	-48.9904		31.2245	6.38038		-43.2712	3.88681			0.00286865	0.0466624		0.0421038	-0.202607		-0.0773054	-0.101014
	-84.7378	150.016		-86.499	87.7326		52.0826	51.845			-0.0182685	-0.219956		-0.0250507	-0.0712876		0.0239874	0.0420763
	-73.1078	136.707		-177.4	-7.15625		77.5694	19.1275			-0.0324718	-0.0203272		0.0428616	-0.00539339		0.00406634	-0.0433601
	-26.1845	109.41		-80.7858	-122.978		24.604	52.2339			0.0177045	0.00461913		0.0619633	0.0227568		0.0688594	0.0176983
	23.3403	-68.9719		88.2599	-5.32496		-48.7297	-50.8452			0.0246589	-0.0181868		0.0148692	0.0466799		0.00636681	0.049948
	-75.2534	-131.473		-132.854	-55.3958		-38.0388	-2.99437			0.0335503	0.00113612		0.0765898	0.0310959		0.0378123	0.0338549
	-108.064	29.1781		27.5768	-98.8786		-57.4237	-86.6307			0.0222484	-0.120358		-0.0275181	-0.113253		0.0308684	-0.0224599
	58.6939	-13.5785		-168.498	81.1244		-178.945	25.0787			0.0347614	-0.00157437		-0.0205352	0.0505854		0.0128764	0.0353518
	75.9668	3.9181		55.3103	103.915		-50.6758	-62.1319			-0.0582118	0.0136763		0.0542441	-0.0226213		-0.064463	0.0917132
	-33.2722	19.2042		-35.9063	35.776		-110.234	-38.3722			-0.0964644	0.0766219		-0.113043	0.0183032		-0.0018889	0.0642834
	-39.1092	-4.89226		16.0334	3.03336		-6.72143	-30.6578			-0.0450349	-0.0254718		0.0240061	0.0542279		0.0242268	0.00266767
	-85.9297	-49.222		126.9	142.151		72.6115	74.7856			0.0459631	-0.170263		0.100781	0.0854016		0.0330057	0.047928
	-57.3842	17.7545		-134.144	60.1218		-21.1791	34.5165			-0.0309669	-0.0204489		0.0181702	-0.0467276		0.064639	0.0175129
	-134.044	79.0009		-158.6	178.435		-147.917	-18.2673			0.795577	0.0473481		0.84361	-0.0112054		0.87318	-0.0133958
	79.7643	-112.88		79.2165	-145.319		-154.54	76.1998			0.0801166	0.0227945		0.0947949	0.00532891		-0.0529289	0.0383335
	139.043	127.774		-24.3055	-5.41004		-5.85035	22.7184			0.679822	-0.050694		0.640112	0.0335824		0.582417	0.0291031
	-89.9138	28.883		-32.5214	-25.9424		-101.324	36.6746			0.131671	0.0117171		0.0625499	-0.0167806		-0.0610343	0.0201094
	-126.733	80.8212		-37.7327	33.2831		-11.8213	33.9464			0.0517666	-0.0756128		0.0519964	0.0179708		0.013997	0.0414697
	-93.1006	7.57166		178.218	-2.13004		-58.4136	4.209			-0.0496093	0.00587273		0.0181933	-0.0279699		0.0222542	0.0495499
	-160.417	19.7765		50.2346	36.9997		-72.8677	-26.8301			0.048049	-0.0262697		0.00612961	0.0355673		0.0373042	0.15063
	-7.37573	111.421		-48.8959	124.775		11.2791	-38.269			0.0267642	-0.0405254		0.00467724	-0.01953		0.00234136	-0.0273159
	6.89538	-115.077		-87.5041	8.70971		103.308	-10.7764			-0.0561784	-0.141462		-0.0543737	-0.0379124		-0.0316252	-0.0512279
	-49.906	153.498		-41.8755	85.169		10.4346	-11.6404			-0.0159985	0.0815302		-0.000339792	0.0450306		-0.0162894	0.110408
	-86.8373	-9.90706		145.571	44.9484		-94.9844	18.1239			0.0298794	-0.019242		0.0307544	-0.00168055		-0.00120878	-0.028915
	16.3684	-13.3607		93.2184	-7.60948		91.1716	8.24252			0.0134152	0.0258696		0.00516111	-0.0249633		0.0159233	-0.0305285
	35.6907	-36.7392		6.94677	-8.67414		178.377	-0.212671			-0.0115513	0.100839		0.00384329	0.0377239		0.0217881	0.00647634
	-48.1696	-80.9054		113.937	-42.174		40.7803	-85.1069			0.000155253	0.0920796		-0.00814231	0.0376146		0.0108345	0.0383658
	-94.6246	-20.2689		-166.551	-32.1988		133.46	-86.5379			-0.00480529	-0.0953572		0.0126049	0.056961		-0.0692747	0.0394651
	26.6101	-19.9415		-112.483	46.0848		52.5037	-41.0928			-0.0201909	-0.0241961		-0.013673	0.06987		-0.0059198	-0.0103059
	13.5217	-39.1612		13.4809	18.3615		-3.70962	28.9872			0.0278197	-0.0316294		0.0313289	-0.0587008		-0.00849416	0.0270394
	30.2197	-50.9627		-41.4458	2.54819		51.6743	3.36858			0.072868	0.0099697		-0.0190598	-0.0306811		-0.0353315	0.025562
	3.19738	64.5418		0.168681	-28.3545		2.58182	54.8304			0.00363583	0.0141247		-0.015447	-0.0279258		-0.00472324	0.030268
	0.657061	-64.5998		-14.0511	3.13089		0.900224	-9.69866			0.045302	0.109197		-0.00683531	-0.0610768		-0.0504145	0.0150913
	177.729	-156.815		-20.634	-89.4305		-0.346344	-36.3375			0.0382206	0.0527339		-0.00580783	-0.0035426		-0.0184986	0.0118795
	40.3303	-130.062		19.3204	-160.749		2.85859	134.862			0.0661114	-0.0640947		-0.0146982	0.0181305		0.00721015	0.0800474
	-23.372	27.2166		5.11929	173.201		24.0903	-97.9768			0.0193838	0.0681471		0.0131661	0.0081551		-0.00892828	-0.0325527
	-1.32963	-98.4301		36.2951	-6.38111		21.838	-12.8903			0.0209905	-0.0448686		-0.0172194	-0.00700358		0.00610909	-0.00112764
	-45.1307	47.7855		67.2056	-136.75		-2.53123	4.23469			0.00786758	-0.0522541		0.0237032	-0.0142799		0.00690373	-0.021578
	13.3019	-31.3688		8.15875	-39.7836		24.5076	19.6442			-0.0355376	0.0104076		-0.0267103	0.0102895		0.00409337	-0.00362905
	-11.5982	-34.5547		-12.3075	-164.262		10.5651	41.6211			0.0506602	0.077019		0.000742637	-0.0155425		0.00776357	0.0340874
	-27.3779	-62.7583		3.62222	-0.207324		-6.06292	-16.7846			0.00986684	0.0379906		0.0110126	0.0108891		-0.00116096	0.0240975
	-2.68286	-88.4877		-55.9986	-3.16127		60.8218	-17.9866			0.0195134	-0.000575244		0.016096	0.0119971		0.00301732	0.0172551
	1.44469	7.59674		-0.73945	53.6823		3.73364	0.761696			0.0119563	-0.0729711		-0.00259006	0.0124293		0.00144145	0.0341389
	-3.38595	9.03409		-3.31061	-155.279		10.0132	-18.4414			0.0157657	-0.0375405		-0.0220707	0.0111742		-0.0226835	0.0407673
	-51.792	62.1283		-20.9578	37.8793		14.7258	-13.9363			0.00842963	-0.0699069		-0.0170784	-0.0402758		-0.0133062	0.0548103
	-11.5913	10.0431		2.48975	-3.81936		-1.12407	5.26077			-0.043285	0.0499423		-0.0139794	0.00417117		0.0356954	0.00322802
	81.0078	18.0021		10.3158	33.8141		4.29008	63.4233			0.0228177	-0.0793067		-0.0237541	0.010695		0.0100051	-0.000630106
	1.69673	25.4909		39.0554	3.70415		16.5117	18.7278			-0.0128011	0.0518413		-0.02017	-0.00550635		-0.0041167	-0.0223502
	12.6916	-36.631		32.2442	-16.9622		4.0788	-15.5418			0.0371732	-0.0368092		0.00427009	-0.0183234		-0.0374757	-0.0211603
	10.8277	96.4507		-0.468216	9.53223		6.42885	22.0433			0.0401452	-0.00901034		-0.0256635	0.0169332		0.0269331	0.0200334
	-3.18639	25.4465		130.162	33.6609		23.5151	-4.78837			-0.0177533	-0.0154561		0.0133218	-0.0189848		-0.0270248	0.0477359
	13.8448	-19.8716		30.7308	108.595		5.06553	-19.3454			0.00765077	0.0257827		0.0134976	-0.01663		-0.0223808	0.0104819
	-28.5449	-9.59431		-60.8342	-7.55345		14.9355	1.51429			0.0409811	-0.18588		0.00934422	0.0169136		0.0127533	0.0268766
	-41.9379	3.8647		-11.6182	1.10248		5.20992	7.27926			0.034994	-0.0602852		0.00791466	-0.0014885		-0.0307305	0.0396094
	13.8739	-41.145		-24.1389	37.1242		10.4544	35.8648			-0.00470109	-0.0707774		0.0312699	0.0056771		-0.0237532	-0.0161295
	-13.5364	-7.80882		3.66502	-38.5296		0.840822	8.86155			0.018748	0.0218618		-0.00944865	-0.0136165		-0.0143211	-0.0272481
	29.8499	-55.8249		-11.5122	44.6679		8.12573	9.04822			-0.0258589	-0.0292936		-0.0522795	0.00744102		-0.00425903	0.0126053
	-36.3521	-2.39639		41.3451	-53.664		0.215002	-41.275			0.0397526	0.0629219		-0.0518534	-0.000118091		-0.0208214	0.0192779
	56.5045	-22.1542		-4.26785	19.7508		-13.3474	2.62522			0.0281032	0.0200302		-0.0128133	-0.0125122		-0.0118355	0.0141204
	-14.7059	-69.6213		12.9699	-70.3521		30.9069	9.03182			-0.0134511	0.0364332		-0.0116763	0.0212588		-0.029895	0.0232474
	-1.73117	-35.9123		-67.8869	19.9737		-3.47724	-51.5865			0.0118318	-0.0651331		-0.000274654	-0.0264496		-0.0262059	-0.011469
	11.0959	-8.44778		2.27215	-78.7239		3.5398	-1.35129			0.00218249	-0.107206		-0.0148248	0.00720007		-0.013972	0.0190685
	3.30144	14.5316		9.04402	-56.9864		-5.73348	57.4588			0.0289987	-0.0285332		0.000572438	-0.0546964		-0.022426	0.0121289
	98.3523	130.527		32.9566	0.338028		3.18933	-34.3612			0.0179392	-0.0443099		0.0391274	-0.00954106		0.00961682	0.0521405
	35.6011	21.9947		-4.90709	-37.5209		5.10998	36.2044			-0.0249347	0.00976599		0.00842221	-0.00454918		-0.0337139	0.0833458
	-2.36158	-35.0035		24.772	-12.9198		35.1075	21.8864			0.0313959	-0.0716828		-0.0111187	0.000831393		-0.000807679	-0.00818675
	24.5768	35.2281		33.3011	18.7262		-11.7356	-5.2467			0.000958885	-0.0882543		-0.016306	0.0791274		0.00281688	-0.0409439
	-6.39778	-12.3738		44.8053	-172.302		0.99293	-13.8193			0.0233326	-0.125096		-0.0166175	-0.0343579		-0.0192177	-0.00134181
	-50.3906	-21.4033		-17.4389	41.5115		4.17119	11.9449			0.0101785	0.0623859		-0.0541941	-0.0182513		-0.00251039	0.046404
	102.485	78.081		13.0543	-151.642		-3.98823	29.8633			-0.0118059	-0.0207533		0.000274678	0.0502031		-0.010907	-0.0293983
	-30.8843	-7.44393		-21.6108	18.1303		3.6757	-4.65296			0.0372259	0.0108569		-0.0416847	0.0205404		-0.0416651	0.0604322
	-13.8883	-27.2018		17.6411	-83.7002		19.1045	-3.86327			0.0027523	-0.0286667		-0.0184455	-0.0276277		-0.011225	0.0410644
	-93.9616	24.5003		161.919	70.0177		-6.78494	-44.9393			0.0353224	0.00442933		0.0178273	-0.0526387		-0.00448735	0.0164112
	-0.167795	3.3377		18.449	-51.665		0.987103	-15.1726			-0.0148836	-0.00787966		-0.031339	0.0104744		-0.00477206	-0.00275441
	37.0623	-19.0721		79.0872	19.5189		42.0458	-1.08392			0.0346787	0.0805908		0.000680631	0.0307575		-0.0120436	0.00502142
	-10.1061	-116.321		-13.8191	64.4768		12.0419	9.87135			-0.000510294	-0.0341416		-0.00328371	-0.00754201		-0.00283001	-0.00864573
	-27.7538	2.84071		31.8051	-73.9627		-15.1518	-24.6144			-0.0339479	-0.0610823		0.000622295	0.000542254		0.0670441	0.0766788
	13.0193	37.8532		12.7228	139.454		2.18333	8.40655			-0.014799	-0.0620315		0.0159744	0.00366913		-0.0193483	0.00539301
	1.28273	-6.69487		-13.9009	-9.4694		-0.00369269	7.72039			0.0194746	-0.0125502		-0.0203796	0.0198633		-0.0270749	0.000735206
	-1.66604	38.9685		7.97764	109.191		-0.734821	23.9573			-0.0300929	0.00358081		-0.0359527	0.0322952		-0.00697908	0.0638372
	-0.159371	-29.5623		129.183	-46.5758		1.00314	-11.3332			0.0200846	0.00137813		0.00978997	-0.0113667		-0.012801	-0.00924062
	-27.7994	46.1849		8.7585	-1.60725		4.14455	-3.59722			0.0184594	-0.0314936		-0.0134351	-0.0237537		0.0170085	-0.024135
	-40.3869	53.3276		-39.5314	-49.2228		21.3174	-35.0648			0.000431398	0.0240334		0.0185058	0.0432251		-0.0288625	0.0146474
	-17.6897	-175.041		16.5636	2.36469		3.17325	19.4368			0.000540547	-0.136756		0.026306	0.04544		-0.0224572	0.0503341
	30.0596	-29.3679		0.8657	-33.8241		18.783	-79.5643			-0.0372389	-0.0881408		-0.0409703	-0.0323853		0.0245346	-0.0187897
	49.5063	-97.8697		63.8493	-3.00553		18.84	-1.68647			0.0622479	-0.0369044		-0.0564731	-0.0769966		-0.00760184	0.00389979
	17.8487	76.0228		2.97909	14.7125		3.97849	15.1706			-0.0283412	0.0346932		-0.0455469	0.0457076		-0.0725426	0.105833
	-178.53	-44.3418		-50.4671	45.4923		10.6783	25.7767			0.000602709	-0.0277979		-0.0187818	0.0180505		0.00452038	0.0238395
	156.101	-97.8272		-65.8458	19.761		18.6348	-22.7527			0.0143637	-0.0594239		-0.0188272	0.0208758		0.0198803	0.0368355
	-10.3427	16.9985		-14.9015	-31.2297		23.8402	9.19427			-0.0212229	0.0597371		-0.0656206	0.0172278		-0.0309032	0.0209293
	-32.0873	-63.2377		-5.40161	28.1396		6.70507	-26.7008			0.0325542	0.0797343		-0.0181976	0.0110284		0.00538906	0.0186457
	97.5823	-46.0851		-7.50979	93.2907		11.7271	1.0689			-0.00592915	-0.0214067		-0.0151819	0.0238753		-0.0212744	0.0138938
	50.6616	31.0129		17.8789	16.7844		13.7591	29.2925			0.0411283	-0.0167202		-0.00266962	0.0330543		0.00768665	0.059208
	-28.0771	-42.4217		3.70207	19.9533		8.77292	15.3129			-0.036359	0.0323655		-0.0375227	-0.0197765		-0.00134623	-0.0151025
	-21.5426	-113.261		-28.2387	3.6659		14.237	23.3398			0.00118651	-0.00808706		0.0162904	-0.0202331		-0.00361144	-0.00690363
	-108.634	19.2535		-85.5211	-27.8749		-7.09794	30.3408			0.00954147	-0.0213135		-0.00777456	-0.0392778		-0.0669127	-0.00867145
	28.2714	27.7574		-44.7125	73.018		11.6775	-23.0517			0.0179083	0.027194		-0.0185569	0.0358761		-0.00625768	0.0410245
	-27.5075	-30.3525		-34.1608	26.3842		-4.73079	11.876			0.021974	-0.0788295		0.0104333	0.0314107		0.00821233	0.126712
	-118.628	-7.36421		-52.5122	-28.3643		-43.7953	0.141381			0.0164296	-0.117943		-0.00401337	-0.0279655		-0.00142506	0.0360344
	14.7646	28.1034		47.0475	60.5328		23.3838	-17.3941			0.0731275	0.123714		0.00134429	0.102865		-0.0280101	0.00843986
	-26.7111	-11.3253		17.9162	71.5456		15.2401	16.7676			-0.0395775	-0.0181967		0.0276351	0.00996874		0.00478125	0.014301
	-2.13094	3.59424		2.61896	-28.0233		3.03861	74.4793			0.00734716	0.0971913		-0.0238555	-0.000814448		0.0104833	-0.00559574
	13.9895	-13.6235		154.065	28.1277		46.6085	-10.9713			-0.00451556	0.030914		0.00950998	0.0202194		-0.036691	0.00348957
	-14.1573	-0.309895		32.4628	-105.861		2.37348	-10.1331			-0.0231609	-0.222425		-0.02141	0.0105898		0.00932249	0.064776
	44.2003	-36.9506		10.6734	-25.8503		14.6478	2.82778			0.00296622	-0.15089		0.0074748	-0.00705904		-0.0151627	0.00670262
	-17.4221	-44.3389		-0.938786	-56.129		10.2237	-3.55405			0.0293427	-0.0192226		0.0541167	0.0119233		-0.0432996	0.0198681
	-40.0049	106.381		-20.0883	18.0684		8.50323	-11.6735			-0.00520613	0.0937044		0.0423541	0.025601		-0.0139315	0.0167428
	-15.4672	9.17868		-9.87444	-75.5031		-3.06878	-12.9797			0.0314403	-0.0152294		0.0407639	0.0155748		0.0151774	0.0218078
	23.5383	-15.951		-18.4461	-6.15212		11.5459	-50.2409			0.0567173	-0.0380883		-0.0497045	0.025499		-0.0200404	-0.00323478
	29.3138	-1.04674		19.9777	45.8226		15.426	20.0315			0.0568422	-0.00985559		-0.00942935	-0.0160448		-0.0387894	0.00512412
	4.58856	-50.0355		51.6214	17.6971		1.71749	6.9053			-0.0331207	-0.00795999		-0.0508349	-0.0100046		0.052764	0.0671672
	32.6906	-94.7255		0.0851908	-68.1108		5.87433	-10.387			0.034063	0.0586997		-0.0192528	0.00649449		-0.00432711	-0.0312017
	-0.232847	35.4801		-33.3216	20.1161		7.58703	4.86528			0.0189237	0.044059		0.0133941	0.0603982		0.0016534	0.0249098
	-75.4937	-65.3204		-152.944	-19.8424		14.8145	18.5538			-0.00820324	0.0589525		-0.0159474	-0.0106493		-0.000270521	0.0523347
	4.09935	175.107		3.56151	-46.1942		22.049	33.7381			0.0550379	0.0467152		-0.0108707	-0.00537035		-0.00419637	0.0817994
	137.76	-38.8623		-20.972	-20.0986		-3.96886	-7.40387			-0.0113038	0.0745064		0.0274339	0.0358919		0.00918555	0.00518773
	-168.367	-11.6084		-126.745	-2.69862		40.9672	39.455			0.0605439	0.0437806		0.0188293	0.0289091		-0.0400626	0.0806466
	-89.5533	135.571		-17.475	-75.4278		9.65708	-4.22979			-0.0243814	0.0037247		-0.0335278	-0.000809265		0.0188231	0.0584364
	4.99004	-30.1631		-24.8085	21.3251		7.9005	16.3066			-0.00900279	-0.130117		0.00846774	0.0564005		-0.0287351	0.0274979
	-91.9932	-45.3673		-149.772	-35.7086		124.827	6.80344			-0.0251168	-0.189463		-0.0143025	-0.000302726		0.0367615	0.082023
	120.367	-62.4367		145.816	1.05454		-51.8858	36.5606			-0.0340008	0.0103502		-0.0338502	-0.00311944		-0.0388151	-0.0117328
	-77.9856	-97.3243		-33.9006	52.0116		22.2942	-15.124			-0.0133299	-0.0111935		0.0126509	-0.0189764		-0.0485105	-0.00563703
	-94.8101	-115.051		-8.49354	24.3884		-9.96873	-1.80688			0.00213418	0.0845086		-0.0217717	0.0363408		0.0952168	-7.0358e-05
	93.5103	-177.755		-73.087	-42.9766		-83.6933	43.0484			0.0375688	0.05243		-0.000109961	-0.0476847		-0.0122324	-0.0209618
	13.3783	1.09529		10.3339	-1.09224		-46.6357	62.5632			0.0030753	-0.0145485		0.0532093	0.0145011		-0.0750928	0.0463787
	179.216	-1.43585		47.8113	-19.5928		-32.2561	33.6003			-0.0399197	-0.0482915		0.0705281	-0.129324		0.0110889	-0.0161262
	123.189	-22.1684		-16.2584	-37.6439		-46.0823	19.2406			-0.0176251	0.0180838		0.0273768	-0.0155229		-0.0104208	0.0813709
	-125.652	-30.9341		-114.591	-28.9308		23.6041	55.5497			-0.0393724	0.092734		0.038287	-0.0577838		-0.00294212	0.162004
	-39.0377	-103.234		0.876427	-25.663		-54.5086	1.00626			0.0164868	-0.143628		0.0340771	0.0192212		0.0188192	0.024727
	-32.6254	65.7934		45.0942	-13.7602		-13.3635	32.4329			-0.0389895	-0.0253006		-0.0249709	-0.0445307		0.0149178	-0.0126565
	-73.2121	31.6303		16.2598	0.989668		2.72455	37.7723			0.0730479	0.0733357		0.0567221	0.0292957		-0.0193298	0.0306381
	18.5107	-17.8723		-122.925	-139.258		11.6317	173.764			-0.0693145	0.0264733		-0.00970208	0.0514406		0.0134846	0.0930061
	-49.1548	-72.8667		-152.83	49.5847		32.3807	168.483			0.0304015	0.0253509		0.0108391	0.0371826		0.0214858	0.128119
	35.6177	63.0954		151.644	140.644		-51.776	-13.2252			0.0441012	0.112978		0.0228066	0.0575658		0.00198335	0.0448726
	-0.805251	45.5506		-43.6029	77.2291		-14.7196	84.4288			-0.0789359	-0.0771193		0.0308009	0.0392106		-0.0363301	0.121275
	-43.4077	106.105		-30.1686	90.8935		-92.9137	144.283			0.000400303	0.0361217		-0.0207945	-0.00272386		-0.00948153	0.0273056
	16.2368	-124.281		63.4951	-104.878		-16.5972	-117.162			0.0630215	-0.0338377		0.0266063	-0.0818242		-0.00244107	0.0784295
	51.6058	58.0592		168.154	-24.0633		28.59	-1.86656			-0.0265778	-0.0273181		-0.045159	-0.0300151		-0.00282724	0.108185
	116.793	1.38221		132.427	-67.6467		0.28167	-34.3658			-0.00133106	0.0899804		0.0178352	0.0172279		-0.0937175	-0.0767627
	149.772	151.842		4.39776	27.2144		1.89633	-4.02727			0.00879496	0.0536095		0.0313548	-0.00575515		0.00720557	0.076805
	-57.7465	28.1391		-82.8869	-172.645		-32.6767	156.157			-0.0903835	0.0186048		0.00239391	-0.0042543		-0.00606964	-0.000444252
	17.4882	-167.314		48.749	-22.2674		-22.6314	-86.9897			0.0225266	0.0154279		-0.0279	-0.00814632		0.0131987	0.0149393
	-35.7567	-174.312		11.7286	40.0481		-40.9775	-34.1537			-0.161623	-0.118761		0.0723927	0.104698		0.0378313	-0.127994
	-106.138	-18.5777		49.4234	-174.945		20.866	-130.811			0.158587	0.0396053		-0.0493137	0.0819423		0.0462308	0.0778274
	165.175	177.508		-12.562	46.4451		-16.3945	1.50819			0.211742	-0.0298894		0.223271	0.0677082		0.141702	0.0344643
	8.49088	-29.0437		-74.3196	61.6323		30.3609	-88.4038			0.0497605	-0.0500516		0.03035	0.000926678		-0.0319436	0.0498421
	-57.977	-3.85773		-2.19012	-92.2366		19.4709	-112.214			-0.0939709	0.0617711		0.0344949	0.0428093		0.0682984	0.0929155
	38.384	-135.081		98.3474	47.3828		-20.4325	57.0472			0.025379	0.103781		-0.0301527	0.0679043		0.0170367	-0.11018
	117.444	-120.474		139.212	-120.778		1.30316	-44.1634			-0.0303691	-0.0315531		0.0127332	0.138274		0.0417007	0.15498
	-159.617	80.7095		-87.4617	61.0654		-124.166	133.768			0.147175	0.0132012		0.0465902	0.0121264		0.205881	-0.0136296
	-18.6407	-35.379		-100.865	-22.4345		-12.9002	-166.738			-0.0686733	-0.00932087		0.0175905	0.0566849		0.0497996	0.128462
	121.616	7.35535		0.319413	111.42		-35.257	106.734			0.0452354	-0.0666953		-0.0259645	0.0879523		-0.0257729	0.149592
	-37.3793	-3.9163		135.209	127.578		11.9931	45.2958			-0.0544268	0.061578		-0.0261904	0.0951867		0.0274826	-0.0348263
	-60.3415	175.934		17.6594	45.7497		-28.8903	-23.4227			-0.00273528	-0.0581561		0.00792853	-0.0888216		-0.0355044	0.0162489
	-16.407	131.454		-53.2573	135.937		-66.6052	23.1438			-0.0762328	-0.00217046		-0.0759807	0.0414155		-0.0251812	0.121284
	-57.3831	82.2957		-147.267	-56.0905		-20.9406	-55.7165			0.038078	-0.00199713		0.01111	0.105864		0.0303484	0.070538
	-67.1482	60.4756		62.499	-20.1967		-27.6932	-24.4454			0.103561	-0.0145913		0.054176	-0.0445039		-0.0438579	0.0681599
	-125.223	85.6696		-1.82781	2.78088		-64.1082	86.5079			-0.00723942	-0.098003		0.018808	0.0557414		-0.0164838	0.0633046
	84.9414	41.4867		-36.8957	106.124		40.0201	91.6999			-0.206562	-0.151966		0.0464348	0.0217031		0.0741187	0.0674003
	67.2482	-41.0389		140.999	-25.654		-155.261	15.3214			-0.0403316	0.0383121		0.0894049	0.0910938		0.0452967	0.0590702
	-28.3091	-64.9045		41.256	69.657		-3.13079	57.1422			0.0158828	-0.00155139		0.0015841	0.0856044		-0.037309	0.216563
	42.5123	-11.7707		23.2388	-27.7849		-29.3939	-13.537			0.0221777	0.0126131		0.0366162	-0.0915296		-0.0367568	0.0765508
	-70.3652	105.366		-26.2662	94.3508		-16.2938	69.5314			-0.0487783	-0.0803591		-0.00851163	-0.112677		-0.0101745	-0.0938213
	-86.8802	45.6543		-108.034	-46.5086		15.0425	-176.688			-0.086244	-0.0535375		0.0108309	0.0769635		0.00911514	0.178338
	10.8049	-16.2625		16.9128	69.6688		11.9987	13.9752			0.0312305	0.00666279		0.0815614	-0.0686676		0.000579198	0.0400911
	-71.669	-6.58058		-145.858	-177.62		67.7257	134.782			-0.0201239	-0.0386018		-0.031365	0.0331476		-0.0531111	0.0519908
	-48.9952	-24.1692		0.906684	7.66869		-51.4489	-23.3145			-0.0240917	0.0897173		0.0330221	0.0189678		0.00417606	-0.0173904
	11.2495	-36.4569		17.1622	-58.3828		-12.8571	35.8037			-0.0202389	0.10399		0.055086	0.052294		-0.0605731	0.0295353
	9.37599	-163.681		-166.38	-179.778		19.469	45.8807			-0.0738748	0.0609575		-0.00387624	0.104017		-0.0169694	0.0970778
	-35.6957	-14.0177		-74.7486	33.7758		-42.2654	7.80955			-0.0680714	-0.00644902		-0.0155957	0.0256685		0.0540948	-0.00794461
	14.8353	-10.0231		-175.728	-9.48332		-25.0473	-49.9146			-0.0405672	0.054337		0.0214129	-0.0122981		0.0187716	0.0428349
	129.994	-24.6574		3.02772	-29.7533		-48.7827	16.5239			0.0266363	-0.0143892		0.0909881	-0.00827169		0.0227873	-0.00973745
	146.931	-14.6338		1.19576	58.4666		-4.02921	-35.1894			-0.092493	-0.0196201		0.0921026	0.0289405		0.0268221	-0.00943701
	-10.048	-10.8215		-140.458	-16.3298		-23.8995	10.5474			-0.0726535	-0.016159		-0.025983	-0.0361849		3.53583e-05	-0.0253514
	9.19439	-1.30693		72.3339	-5.26238		-22.9387	51.3237			0.00360931	0.00901828		-0.0179618	0.00428667		-0.00696362	0.00708831
	-1.34064	1.27411		-148.059	18.0915		-4.06496	-54.2937			0.026735	0.0334655		-0.0103693	0.0256416		-0.00154936	0.00409857
	91.8492	11.4556		57.2314	-47.8814		50.1116	-23.812			-0.0580335	0.0233068		-0.0809627	-0.0150485		0.046387	-0.0279618
	130.156	-9.63043		-42.0581	14.5309		-61.3156	-5.99766			-0.156621	0.0114954		-0.0467556	-0.0144724		-0.0134351	-0.00527098
	74.7268	-3.85278		-90.3559	-10.3339		-17.1869	-21.7633			0.069664	-0.0275191		-0.0360452	0.00904783		0.0109806	0.0132426
	36.8167	-80.7715		-10.0733	19.839		39.7868	28.9805			0.00875853	-0.0764222		-0.013798	-0.0468069		-0.0416005	0.0198747
	-0.933658	2.61079		154.027	6.45466		19.9904	-62.4317			0.00196058	0.00347981		-0.0143081	0.0122255		0.0103916	-0.028763
	44.3247	-12.3875		-30.6543	-7.23865		-61.8003	-32.8156			-0.0202274	0.0405304		-0.0419066	0.00672334		-0.0368459	0.0187341
	-152.894	30.7001		-28.2353	-9.97124		46.9146	0.511664			0.00269893	-0.0180966		-0.0266386	-0.0753983		-0.0606012	-0.033565
	-164.273	-44.5884		-157.351	-35.5331		-75.4089	-26.2241			0.0093959	0.0246073		0.0161838	0.0101678		-0.0300892	-0.0147773
	37.7892	-13.9528		-93.2393	-36.3072		-47.8771	-1.41187			-0.00379389	0.0645348		0.028946	-0.0168544		-0.016025	0.00890047
	-170.615	-24.5567		39.5266	26.0249		132.143	18.0481			0.000553889	0.0757749		-0.0199411	0.0553444		-0.0606438	0.0504618
	121.289	-14.3141		-97.5131	-15.7195		37.1319	16.8695			0.129595	0.00404723		0.0293239	0.00217613		0.00259659	-0.00343484
	-178.221	-0.587313		53.8611	-17.3625		-17.8185	2.79911			-0.0548821	-0.0248222		-0.0352846	-0.000492577		0.00335774	0.00733558
	83.2213	-137.01		31.1467	-67.9565		-24.8167	-27.3217			-0.00483914	-0.00769463		0.0392917	-0.0141952		0.0275998	0.0206828
	41.1221	-0.984341		-122.909	-4.13778		-27.399	-14.1341			-0.00532766	0.0101026		-0.0195824	-0.0325552		-0.0379147	-0.00468059
	-36.8513	-21.5182		87.8313	-17.4345		-15.1754	4.23702			0.00337133	-0.00301962		-0.0319164	-0.0108023		0.0706096	0.00751423
	68.0527	1.56434		64.0865	7.36597		22.6565	28.621			-0.0075253	0.0302237		-0.0127138	-0.0218126		0.0211032	0.0168699
	163.13	-24.3754		-39.5976	-2.43356		3.98171	19.3992			-0.134046	-0.00409296		0.163031	-0.0227766		0.0824317	-0.0224201
	-5.30727	-4.26125		46.7536	-20.9703		152.901	2.13151			-0.00104609	0.0257351		-0.0499593	-0.00771418		-0.0389927	-0.00905097
	167.987	-17.7285		123.682	-16.2385		-39.4783	13.6082			-0.0485857	0.0247289		-0.0468229	0.00326037		-0.0654378	-0.00770766
	49.3782	0.970835		-3.33956	37.2863		-3.80081	10.6907			0.00916633	0.0176549		-0.0113643	-0.00918366		0.0242697	0.005988
	-127.214	-27.8456		26.6655	-17.4196		-80.2206	-14.4106			-0.0543761	0.101517		0.0230227	0.0403748		-0.00542244	-0.00748098
	35.3807	-31.7225		-5.9678	20.488		39.0096	-5.42095			-0.0408934	-0.0166743		-0.0305058	-0.0149692		-0.0462841	-0.00480684
	-145.938	-21.3309		-174.036	-47.3039		-89.2352	19.9106			-0.0196517	0.0194928		-0.0369741	-0.0075483		-0.0120344	-0.0133957
	-85.7323	-27.2804		15.1397	-10.9274		13.6608	-3.47361			0.0829566	-0.00175947		0.00589935	0.0121893		0.112805	0.0139174
	-160.662	8.04407		179.93	9.64639		-26.3214	9.25993			-0.0367631	-0.0348674		-0.0339806	0.00999838		-0.0107814	-0.0408787
	-2.21188	-3.81947		65.8856	22.6809		-35.1173	-39.7185			0.0701768	0.046993		0.0327047	0.0152014		-0.0233919	0.00971618
	24.0613	9.99642		-141.045	-3.0293		18.6992	39.5815			0.038524	0.0308762		0.0168833	-0.0112814		-0.00786255	0.0142251
	16.432	-8.96244		89.6039	-17.6756		19.0036	-25.0435			0.0316383	-0.0842305		-0.0635176	-0.00708671		0.00845042	0.0055953
	-31.664	-0.0543311		66.7224	-14.1949		-16.4405	-25.7393			-0.026125	-0.0643174		0.0214295	0.00567025		0.014722	0.019254
	8.71093	72.1544		107.515	-2.40475		29.8445	-26.3602			-0.0227078	0.00529114		0.0142105	0.0580664		-0.0173453	0.00123358
	-22.324	65.1891		20.9203	-14.0335		-6.13863	-25.9363			0.0278461	-0.0388633		-0.0340118	0.0118902		0.011567	0.032073
	-18.7245	-12.1367		40.4687	-32.8225		-15.6927	-26.1351			0.0399418	0.060605		0.00598128	0.0206442		-0.0236667	-0.0220603
	42.8028	-176.235		150.5	-107.53		-96.3803	-33.5743			-0.0874657	0.00229659		0.0338608	-0.0119861		0.0916733	0.0283477
	2.91052	-8.09065		12.5945	-9.18052		-5.80818	-21.8689			-0.0165952	0.175009		-0.0114583	-0.0741451		0.0122385	-0.0232128
	1.26279	-160.592		12.0686	29.1004		-4.35344	-17.7017			0.0350195	-0.00574467		-0.0294475	-0.0104796		0.00609238	0.00528417
	-3.51215	-7.81294		43.9716	12.3222		55.2009	-17.5368			-0.033949	0.0142436		-0.00689654	0.0772294		0.0186748	0.0264107
	25.4608	-62.3937		7.51315	-5.10272		-5.49018	-22.5253			-0.0581287	-0.0802371		0.0305737	0.033938		-0.0161583	0.0244055
	36.4501	13.013		-0.619375	77.6479		6.74837	-20.6618			0.00692115	-0.0394482		-0.00659397	0.017301		-0.00710674	-0.00364611
	-38.3425	-44.1443		-7.43175	-13.7181		69.2163	-10.5607			0.080925	-0.137319		-0.00770077	-0.013087		0.0143934	0.0484806
	-25.6479	18.6107		-169.851	-54.9587		28.0688	-64.0192			0.0608868	-0.0737788		0.0403706	-0.0133572		0.0242477	-0.0492694
	-101.028	-104.84		-90.6537	-31.4681		-2.78018	-17.3804			0.0823776	-0.0237078		-0.0187661	0.0031296		-0.0451869	-0.0125673
	-1.44472	-24.5439		47.62	7.56133		4.19702	-19.4659			-0.012978	0.0282046		-0.038539	0.00150546		-0.047966	0.0207769
	5.37659	-26.7261		90.3123	-17.9405		15.0329	-8.90886			0.0972415	0.054654		-0.0200029	-0.016745		0.0372344	0.0234507
	-13.8894	108.759		45.1285	-16.6461		-3.97	14.2527			0.0674387	-0.0302071		0.00347517	0.023512		0.015679	-0.00304928
	-1.93275	-10.127		100.272	67.8937		11.4791	-22.0248			-0.0317027	-0.0820768		-0.00333516	-0.0497842		0.0226367	-0.0383879
	44.8999	-45.4362		-11.6594	-19.9056		14.6795	-19.6005			0.0128327	-0.0646098		-0.021419	-0.0157048		-0.0156395	0.0228373
	17.1122	7.25919		-4.62369	5.77739		53.4262	17.1256			0.035359	0.0431463		-0.00289746	-0.0333628		-0.00777694	0.0400541
	9.6169	-2.66449		-53.5358	-27.7023		6.92877	20.0164			-0.0444692	0.104391		0.022412	-0.0405287		-0.0465015	0.0377396
	13.262	-24.8025		34.526	-9.71176		2.51976	40.8138			0.0123973	0.117336		0.00068206	-0.0675711		-0.0105991	0.0124672
	-55.5961	-28.7449		-136.006	15.4291		21.6837	-3.69887			-0.0674436	0.0579229		0.0580951	0.0108642		0.0315457	0.0216817
	16.7882	0.482607		66.0799	10.1719		-51.0309	23.4952			-0.0893474	-0.0178813		-0.0354736	-0.00838695		0.0335442	0.0209096
	-10.0057	-11.622		21.8045	0.0382612		11.6402	-10.4427			0.00600298	0.0374212		-0.029986	0.00777615		0.0458135	0.0357603
	37.9526	-29.1963		-47.3288	24.4806		-27.1694	3.57908			0.065815	0.00268197		0.00831403	-0.0204868		0.00458007	0.0425213
	154.129	-15.3854		81.323	34.5221		30.6739	-32.171			-0.0335004	0.0941251		0.00982141	0.0225391		-0.0152958	-0.00334303
	-39.0299	5.83118		178.326	12.3513		-26.7197	-5.14748			-0.108722	0.0777189		0.0100807	0.0498057		-0.0213649	0.0313826
	23.2807	1.71559		86.8713	-12.9548		30.2555	13.7427			0.0272149	0.051924		0.00576637	-0.0307189		0.0173001	0.0163727
	21.0528	29.2519		-3.06664	22.5863		6.68321	14.221			0.0583733	-0.0306435		-0.0376919	0.0261595		-0.000487364	0.0223299
	-34.698	-14.6657		55.3161	-16.5378		41.025	21.1588			0.0015207	0.0344511		0.0202305	-0.0123014		0.0170586	-0.0185968
	-88.3826	-9.37073		-66.0921	-44.0012		35.6363	-9.22096			0.0294643	0.0368681		-0.0787348	0.00711251		-0.116748	0.00470632
	-153.402	70.4356		-12.9965	78.1682		-54.2246	-8.1458			0.0478727	-0.0282865		0.0197352	-0.0682053		-0.196547	0.0161001
	68.3651	-20.6507		-93.1649	21.2211		-45.3649	2.90511			-0.135258	0.0142346		0.0282619	-0.00709881		-0.111409	0.0493937
	-4.28714	-20.0954		35.2593	3.36357		-8.75899	-0.964287			-0.10958	0.100059		0.0211116	-0.00645235		-0.102332	0.0557461
	-133.497	7.6154		148.812	-123.878		-4.36927	-28.28			0.00382337	0.0347635		-0.0262773	-0.0363807		-0.219697	0.0414782
	-96.8509	7.30413		-90.9265	-67.7229		-73.2481	40.1273			0.0354669	0.0563884		-0.0266157	0.00642058		-0.131387	0.00550498
	-88.711	-49.9764		-43.9976	17.1923		-22.9789	-5.98439			0.0160493	-0.0087335		-0.0589311	0.0403929		-0.0424484	0.0498165
	-149.833	24.6603		-24.2902	-9.82613		22.5167	-3.55953			-0.110821	-0.0589023		-0.0316556	0.025964		-0.177423	0.0267737
	-91.2603	19.5071		-96.7261	64.1327		31.4846	25.736			-0.184833	0.068221		0.120236	-0.0112504		-0.0570068	0.0530149
	-48.3861	34.611		-130.768	9.24202		24.508	65.8878			-0.169961	0.149741		0.0298691	0.0141028		-0.0184362	0.0397396
	-13.03	-7.52785		10.8759	-8.47336		59.2294	-0.841337			-0.0595736	0.0334086		-0.0527581	0.0363671		-0.0908906	-0.00102356
	12.7212	-6.86466		-178.799	21.0447		7.56823	-19.7072			0.0411278	-0.0231074		0.0300109	-0.03202		-0.129433	0.0329636
	-95.0671			60.0351			-179.945				0.0354396			-0.0631105			-0.0660517
	-92.382			46.4316			-56.0957				0.024122			-0.0230297			-0.0214566
	-47.3093			133.554			-111.989				0.127873			0.078851			-0.187104
	155.598			-163.919			19.1601				-0.0388455			0.122529			0.0188452
	148.962			-28.4152			-85.3231				-0.0920685			-0.0201781			-0.281122
	87.702			-6.94365			-14.1469				0.0626543			-0.014191			-0.102909
	-33.2074			-2.03503			132.758				-0.0887548			0.0344422			-0.0392899
	-55.6975			-89.5356			-66.425				0.0101827			-0.0640008			-0.176057
	-176.632			20.2741			60.8601				-0.0714853			0.135512			-0.0713787
	3.85816			102.241			17.797				-0.0438425			-0.0270253			0.00125595
	26.4756			-18.0966			-12.0603				0.046396			0.103555			-0.0734773
	53.2378			-112.487			26.1653				0.0358068			0.0235512			-0.0870416
	-112.263			-103.512			-21.1012				0.168137			0.0716892			-0.0856796
	-97.279			-44.119			-72.3529				-0.0341128			-0.0751677			-0.197227
	-78.2484			-138.107			-19.5684				-0.109198			-0.000542321			-0.0788719
	-116.491			-53.1527			-13.7138				0.0428923			-0.0281795			-0.112483
	-122.995			-27.2545			42.3942				-0.34107			-0.0829106			-0.0893631
	-118.594			-52.9629			-78.7503				-0.101723			0.0210263			-0.127287
	165.857			-161.612			50.7623				-0.0686441			-0.0181026			-0.135989
	19.1263			-19.3143			-18.6045				-0.0507173			0.0121799			-0.0721931
	91.6885			-19.0955			-10.417				-0.00999121			-0.0473037			-0.0760803
	-139.303			-34.5085			9.33499				0.0267216			-0.00798862			-0.0435265
	-42.1734			-52.2449			-9.11691				0.00369854			-0.10763			-0.074534
	59.1639			-12.6396			-15.856				-0.110877			0.136364			-0.141847
	24.6102			-10.9028			-56.7824				-0.0831832			-0.00818264			-0.141193
	-107.659			-4.28263			-20.3974				-0.0163531			-0.0349443			-0.0940598
	37.4821			32.3514			-10.2017				-0.0518372			0.06584			-0.0947813
	87.3922			-56.3025			-44.0245				-0.0763102			-0.108734			-0.137504
	-164.795			-19.0819			-11.1392				-0.107892			0.0593662			-0.0686535
	-1.33196			38.5393			90.061				0.0688625			0.00819969			-0.0560386
	40.1466			-130.141			49.3166				-0.0623456			0.0284553			-0.063753
	-89.0147			-18.7516			12.1397				0.00609119			-0.0157409			-0.0953102
	20.6329			-102.174			-65.3032				-0.0809694			0.0473783			-0.00327267
	-127.507			-59.359			-93.512				0.0556079			-0.00772568			-0.0306403
	79.8029			70.3251			-168.168				-0.0947291			-0.0288402			-0.136864
	72.0376			-44.9636			20.1447				-0.0401542			-0.0694418			-0.215163
	-64.7032			-83.1605			-16.0104				0.0424247			0.0159324			-0.136923
	-137.27			-26.8266			-24.2809				-0.0901815			0.0275299			-0.0289206
	103.246			62.4659			7.64923				-0.0258223			-0.0852799			0.118075
	-47.977			-12.3752			-38.1784				0.0436373			-0.0229232			-0.000489529
	-37.4694			48.0286			7.3895				-0.0707855			-0.0207019			0.0261345
	69.1228			23.3941			-44.4232				0.123013			-0.050228			-0.0810997
	-89.6328			26.4231			-20.7567				-0.0690534			0.028184			0.00442704
	-1.07642			-50.9946			-11.3253				-0.00797869			-0.0639275			-0.0749731
	29.5651			-30.3881			45.7684				0.114788			0.0316057			0.0293224
	-63.4554			-13.9746			5.01082				-0.0347936			0.0137819			0.0713476
	-92.5874			-108.015			-8.22896				0.0272806			-0.0290045			-0.0166255
	-35.4232			-2.57538			61.719				-0.133061			-0.0312225			0.0379083
	-115.428			157.831			37.2272				-0.0240551			0.0501948			0.0233209
	138.507			49.6912			-15.3678				-0.0340789			0.0631803			-0.00192198
	29.9899			-5.50757			-43.6778				0.0898534			0.00579575			0.0763545
	54.4154			0.983926			6.66163				-0.0635027			-0.0565979			-0.0447464
	-19.8545			-69.5441			10.7741				0.0314801			-0.0545883			0.0639322
	0.450253			38.9436			22.7792				0.00751874			-0.0124185			0.00425907
	-32.4685			-40.4694			2.03941				0.0211413			0.00462328			0.0294253
	84.1524			-89.6223			-41.5133				0.0719631			-0.0275223			-0.161027
	-81.1202			-12.6378			-27.76				0.0617198			0.0993867			-0.0285645
	75.5969			-95.3688			-43.5593				-0.0787284			0.000595311			0.0243
	170.073			-47.6628			-19.6068				-0.00354187			0.00012419			-0.0243803
	58.7123			-170.076			-35.0098				0.0481391			-0.0209845			0.0437832
	-143.778			-22.2234			-161.794				-0.122199			-0.0606668			-0.120228
	-32.6218			62.5389			58.4673				0.0420702			0.0307618			0.0198365
	21.9635			-126.972			165.999				-0.0380554			0.0625808			-0.0887196
	-49.8936			46.6378			83.6292				-0.0939532			0.0390342			-0.0411256
	-17.7422			4.59165			145.55				0.00718633			-0.00907526			0.0106753
	43.9198			119.76			31.4821				0.00179125			0.0828815			0.0590714
	106.464			4.97511			3.49458				-0.0513809			-0.0773994			-0.0536045
	88.4788			94.8924			13.5661				0.0822277			0.0319499			0.0541851
	-30.0467			33.2632			18.1339				-0.0470521			0.0751812			0.0881387
	-40.9741			-72.259			-28.4317				-0.0508725			-0.0401255			-0.032069
	-23.4247			-73.1266			10.1305				-0.012152			0.153224			0.0943346
	-146.052			-68.9605			-10.5207				-0.0672151			0.0187024			-0.0517151
	24.8449			32.8952			-31.1657				0.130514			0.141555			0.0591117
	87.7664			-1.42309			3.64085				-0.037614			-0.00227642			0.00334275
	-22.1022			86.8569			-5.5105				-0.0111934			-0.0583328			-0.039551
	-21.5091			-15.1427			-71.3593				0.133695			-0.021491			0.0159824
	-36.9832			-2.44828			32.6887				0.0429436			-0.028007			0.000430426
	-175.717			11.2075			-40.1229				0.0929208			-0.0184173			0.0483615
	-34.6076			41.5094			-19.7103				0.0667084			0.0377769			0.0183455
	-5.51538			13.2755			-16.5285				0.0523464			0.0163165			-0.0136965
	-1.65934			-33.5568			36.0946				-0.010228			0.00254933			0.00883097
	14.4375			-40.7028			-3.37251				-0.0240983			-0.0023661			-0.0127528
	8.91225			-0.323695			22.5679				0.0318068			0.0119007			0.0172017
	-3.93915			-15.0745			-39.5368				0.0405394			-0.0449376			-0.00403159
	-10.7539			-19.1148			62.5533				0.00640241			0.0555226			-0.00727719
	-22.6332			13.2204			-4.15142				0.007918			0.00818528			0.0268016
	-2.2398			-8.99495			-8.11708				-0.00740006			-0.00521412			-0.000866556
	9.30085			-0.542826			10.553				0.0183502			-0.0176881			0.0360477
	21.1186			-77.8262			-42.4228				-0.0123776			0.0199641			-0.0201849
	24.2376			12.106			59.1693				0.0498679			-0.0014167			0.00798817
	-15.1197			25.2619			31.8834				0.000925938			0.0115915			0.0462343
	-21.6994			-1.93543			-103.566				0.0135488			-0.0130349			-0.00150242
	9.89866			30.7257			-2.73784				0.045155			-0.0333406			-0.0221115
	-2.51002			11.9164			2.39625				-0.000473448			-0.0362796			0.0160089
	-18.8017			-80.0214			-44.3245				0.0396607			0.0125045			-0.0426651
	-21.4199			-23.5252			-14.8691				-0.0923501			-0.0614344			0.0394646
	-112			43.7783			-22.0133				0.00716848			0.0247045			-0.0201386
	-12.2605			15.9001			-21.4768				0.017362			-0.0265244			-0.0174336
	-17.4995			-26.8595			23.3152				0.0181075			-0.00501227			-0.0212639
	12.9237			5.01351			-16.2616				0.0201868			0.00271668			0.0156509
	-30.4924			-46.5284			2.54314				0.00331896			0.0314764			0.0408732
	-0.719032			-25.3784			45.4649				-0.0118907			-0.0358964			-0.0194357
	-7.19603			-16.1331			-9.84151				-0.0403554			-0.038454			-0.00889687
	24.683			27.906			0.102028				-0.00121001			0.0109142			0.0263276
	-57.408			-8.18282			15.7576				0.0551787			0.00927834			-0.00311326
	-62.9556			-17.0397			24.8374				-0.00812827			-0.0058122			0.0206636
	-18.9914			-36.3618			-8.07513				-0.0121117			-0.00985502			0.0328948
	-18.0332			0.939619			-11.9423				-0.0244121			-0.0240097			0.0200848
	-31.3881			-26.2878			26.6576				-0.00396315			0.0372597			0.00605159
	-17.6115			-18.2644			57.5953				0.039036			0.0251651			-0.0176759
	7.87757			8.64441			14.0736				0.0518023			-0.0298226			-0.0174403
	-42.6557			-25.4194			10.928				-0.0725272			-0.0245554			-0.00646594
	-15.4574			16.9375			-28.6455				0.0389217			0.0183728			-0.00589865
	75.8675			9.29584			-10.1211				-0.00865341			0.0244499			0.0170544
	24.4937			10.5151			11.2673				-0.042327			-0.0172333			-0.0139866
	-88.006			-1.91841			5.73918				0.0461336			-0.0169846			-0.0213601
	176.546			-127.986			12.7459				-0.113543			0.0269249			-0.0679291
	-28.2642			8.37704			13.0445				0.0118698			-0.00375501			0.0362882
	-48.7758			66.5439			-12.8616				0.0187162			-0.0219575			0.017852
	-57.2872			-17.475			3.0131				0.0175441			-0.0192156			-0.00359468
	-3.80756			39.3735			20.7572				-0.0953742			0.0679697			0.0495161
	-40.006			-19.0477			16.3213				0.086039			-0.0387013			0.0344937
	19.4684			-7.26041			-28.3941				0.0828676			0.0578524			-0.0101897
	19.7549			5.75254			-17.451				-0.025262			0.0518338			-0.0148287
	45.5547			-12.3822			11.2127				0.0812787			-0.00850985			0.0214618
	-47.8768			4.47578			19.0336				-0.0130696			-0.00162051			0.000270376
	47.0665			-179.463			26.6861				0.199927			-0.0458668			-0.0704388
	-67.2729			-15.6042			7.1253				-0.017224			0.0014269			-0.000507628
	-22.0387			-7.22087			20.2195				0.00507983			0.0235614			0.0199962
	29.8193			-52.344			18.425				0.146838			-0.0207766			-0.0110234
	-34.8897			-7.6073			15.5787				0.0345154			-0.00411607			0.0156054
	-35.1464			-12.4162			17.2504				0.0607329			-0.0112541			-0.0424027
	-38.9446			-7.00208			17.1385				-0.066514			-0.0169783			-0.0276982
	-37.9234			-3.32495			9.31984				0.0150487			0.00899461			-0.0266888
	0.994011			-23.9996			-1.2192				0.0179459			-0.0324869			-0.0282513
	-40.8074			24.6745			1.36062				0.0604763			-0.0146156			-0.0130144
	7.74652			6.21627			-5.39184				-0.00781266			0.0302959			0.0296305
	-24.3757			2.06331			-47.8415				-0.010872			-0.00768685			-0.0344238
	39.1257			3.76697			6.27324				-0.0495211			0.024082			-0.0470302
	2.43042			40.099			-1.97687				0.0447306			-0.0172899			-0.00921917
	41.8773			-16.7456			20.3584				0.0521295			0.0103426			-0.0374368
	103.698			93.4678			38.457				0.0128202			-0.0304072			0.00972026
	-66.4538			15.5044			13.7806				0.0435568			-0.0400323			-0.0736958
	-95.2175			-8.7095			16.4574				0.0086655			0.0436647			-0.0220206
	-11.2324			36.1273			-11.1121				-0.0338796			0.0109969			-0.0231937
	-34.1178			171.883			-95.5496				0.0271391			-0.0248038			-0.027267
	50.7787			71.8223			-4.74726				-0.075618			-0.00204384			-0.0208235
	65.3396			12.3817			27.6553				-0.036265			-0.026293			0.00664196
	-25.6636			10.5783			5.98937				0.0456928			0.0425943			0.0495832
	87.2472			-8.90889			-131.524				0.052223			0.0421286			0.000906535
	18.6208			-68.6323			-0.929046				0.0713845			-0.0224828			-0.00592216

## Sheet: Fig3.b
Frequency	Vehicle															AM251
2.43902	-0.640849	-0.986922	-0.380927	0.106093	0.432354	-0.217494	0.794174	0.369075	-1.35647	-1.94545	-0.192047	-0.793212	-0.0564144	0.265422		-1.05994	0.439091	0.0837511	0.228871	-0.255003	0.591711	-0.189472	0.458333	-1.76932	-2.05991	-0.711402	-0.145868	-0.255235	0.443258
8.53659	-0.918828	-1.39847	-0.443459	-0.0553661	-0.628789	-0.716073	0.223889	0.362885	-1.33505	-0.678305	-0.0632048	-0.456469	-0.272103	-0.287747		-1.3303	-0.528487	-0.154786	-0.241853	-1.11463	-0.576451	-1.25424	-0.236372	-1.30096	-0.89941	-0.630809	-0.233406	-0.128648	0.0101597
14.6341	-1.25467	-1.41952	-0.721044	-0.350929	-0.560497	-1.09988	-0.116936	-0.132429	-1.3398	-1.09739	-0.42242	-0.886792	-0.215634	0.189059		-1.2581	-0.807631	-0.240732	-0.0501518	-0.865821	0.447449	-1.52419	0.347514	-1.17592	-0.999328	-0.663853	-0.414741	-0.269551	-0.266757
20.7317	-1.16364	-1.14555	-0.642181	-0.654115	-0.748625	-1.50379	-0.765715	-0.531859	-1.77831	-1.32701	-0.191213	-0.732604	-0.591908	-0.124225		-0.832047	-0.481473	-0.245847	0.136646	-0.642571	0.164194	-1.4098	0.317494	-0.813566	-1.09419	-0.276022	-0.0448592	-0.356419	-0.198908
26.8293	-1.16895	-1.26033	-0.0136388	-0.921926	-0.446152	-1.62644	-1.35442	-0.680816	-2.35661	-1.62676	-0.264834	-0.610038	-0.62507	-0.316692		0.595035	-0.0896939	0.114679	0.647925	0.0484383	1.08866	-0.567728	0.41112	-0.564345	-1.4347	0.239728	0.194704	-0.308612	-0.099936
32.9268	-1.33127	-1.42567	-0.672365	-0.873033	-0.516384	-1.8442	-2.40918	-0.310498	-2.82998	-1.37465	-0.138635	-0.535122	-0.749086	-0.381321		0.652547	-0.126882	0.00783759	-0.389723	-0.0798361	0.492763	-0.157908	0.725498	-0.220191	-1.91537	0.586131	0.619896	-0.355976	-0.262874
39.0244	-1.70895	-1.37677	-1.3351	-0.850144	-0.856291	-2.16401	-3.22168	-0.619244	-3.71236	-1.4041	-0.273315	-0.505366	-0.747921	-0.842043		-0.35845	0.0524186	-0.375241	-1.37841	-0.911836	-1.03386	-1.20193	0.722476	-0.240116	-1.96669	0.669177	0.687446	-0.536037	-0.890696
45.122	-2.10421	-1.24276	-1.07982	-0.264948	-1.07807	-1.8919	-2.7765	-1.09608	-4.19002	-2.22302	-0.871993	-0.505474	-1.5412	-0.955605		-1.90043	-0.224281	-0.137271	-1.09017	-1.33141	-0.321213	-2.07545	0.434407	-1.15	-1.94633	-0.0405718	0.17698	-0.950602	-1.58823
51.2195	-1.49155	-0.919491	-0.515641	0.295329	-1.47674	-1.30269	-1.63502	-1.25861	-4.63898	-2.79403	-0.764284	-0.677168	-1.46016	-0.624737		-1.73814	-0.394566	0.403865	-0.17955	-1.3091	0.103465	-1.90425	0.70209	-1.50031	-2.27164	-0.81736	-0.220234	-1.47059	-1.63726
57.3171	-1.49014	-0.208058	-0.70728	0.0816852	-1.7703	-1.18255	-2.24709	-0.208625	-4.92258	-2.83907	-0.152928	-0.659438	-1.8177	-0.63314		-1.64508	-0.198173	0.907338	0.0339256	-2.39367	-0.290061	-2.0416	0.425275	-1.72897	-2.6418	-0.320141	0.341053	-1.98078	-1.74028
63.4146	-1.91648	0.436454	-1.40957	-0.0808456	-1.4665	-1.02874	-1.89177	0.999358	-3.52768	-1.73793	0.049706	-0.425764	-1.87909	-1.54023		-2.51396	-0.380988	0.679054	-1.10544	-2.20037	-0.245475	-2.39593	-0.304336	-1.69658	-1.89681	0.451422	0.970921	-1.7426	-1.12508
69.5122	-1.87274	0.422973	-0.938759	0.242691	-1.7136	-1.00072	-2.21562	1.4639	-2.52975	-0.651349	-0.537556	-0.416942	-1.30705	-1.09539		-2.94451	-0.532561	0.689244	-0.657126	-1.95032	-0.153189	-2.60369	-0.0369796	-1.88478	-1.74055	0.477658	0.750625	-1.33053	-1.20618
75.6098	-1.6776	0.442299	-0.544864	0.111437	-1.54964	-0.869132	-2.61115	1.01389	-2.39983	-0.508797	-0.631267	-0.518248	-1.25615	-0.93128		-2.77262	-0.367641	0.861922	-0.465212	-1.87336	-0.419347	-2.03429	0.550406	-1.78048	-1.45679	0.308616	0.467916	-0.91802	-1.47137
81.7073	-1.77466	0.331931	-0.559311	0.244848	-1.55302	-0.924105	-2.43958	0.873403	-2.5316	-0.762165	-0.701293	-0.299133	-1.25191	-0.902878		-2.38855	-0.40223	0.594307	-0.136576	-2.02576	-0.346856	-1.65125	0.477429	-1.6454	-1.70709	0.517538	0.475046	-0.741063	-1.2053
87.8049	-1.61914	0.264957	-0.271441	0.334483	-1.72905	-1.20318	-2.41811	0.579481	-2.4121	-0.92417	-0.807049	-0.499202	-1.13533	-0.674953		-2.59911	-0.381938	0.575377	-0.116317	-2.07903	-0.0928186	-1.81178	0.390016	-1.76525	-1.8678	0.309962	0.425809	-0.718223	-1.09901
93.9024	-1.52388	0.15091	-0.272606	0.35696	-1.746	-1.37625	-2.22009	0.244226	-2.34589	-1.25813	-0.790731	-0.490896	-1.11467	-0.478965		-2.76397	-0.369969	0.391012	-0.280733	-2.11973	0.175584	-2.14802	0.106525	-1.66695	-1.98614	0.296361	0.515734	-0.678763	-0.770491

## Sheet: Fig3.f
	Vehicle	AM251
Median	0.3275	0.2342
Lower CI	0.27833	0.18167
Upper CI	0.39333	0.285
Maxima	0.6217	0.4267
Minima	0.2033	0.08667
25th Percentile (Matlab)	0.271667	0.18
75th Percentile (Matlab)	0.398333	0.2875
	Individual data points
	0.203333	0.176667
	0.351667	0.331667
	0.231667	0.181667
	0.403333	0.426667
	0.621667	0.343333
	0.433333	0.233333
	0.315	0.293333
	0.32	0.148333
	0.265	0.28
	0.26	0.238333
	0.616667	0.29
	0.393333	0.285
	0.313333	0.233333
	0.335	0.235
	0.343333	0.268333
	0.278333	0.178333
		0.201667
		0.181667
		0.0866667
		0.158333

## Sheet: Fig4.c
	Mineral Oil			Odors
	Vehicle	AM251		Vehicle	AM251
Median	0.024	0.01265		0.11867	0.043748
Lower CI	-0.05	-0.004		0.078333	0.0197
Upper CI	0.051	0.058		0.216	0.069333
Maxima	0.153	0.254		0.992	0.35167
Minima	-0.1	-0.13		-0.026	-0.19
Matlab 25th Percentile	-0.05	-0.0052		0.065833	0.0066333
Matlab 75th Percentile	0.051	0.062		0.27917	0.10043
	Individual data points			Individual data points
	-0.06	-0.09		0.069	0.0426667
	-0.06	-0.13		0.0816667	0.324333
	0.153	-0.0064		0.260333	0.02475
	0.022	-0.007		0.0783333	-0.0253333
	-0.008	0.066		0.125	0.202333
	0.051	0.008		0.0613333	0.036
	0.026	0.03		0.105667	0.0367667
	0.053	0.0173		0.162667	0.0679667
	0.041	0.006		0.083	0.0736667
	0.028	-0.004		0.216	0.1012
	-0.05	-0.0206769		0.809	-0.0291803
	-0.1	0.0067		0.992	0.0197
	0.133	0.042		0.388333	0.0693333
	-0.009	0.005		0.0626667	0.083
		0.036		0.003	0.176
		0.058		0.169	-0.0313333
		0.254		0.326333	0.0163333
		0.082		0.0153333	-0.143333
		0.078		-0.026	0.136
		0.179		0.0303333	0.0646667
				0.0806667	-0.07
				0.112333	0.351667
				0.0313333	0.04483
				0.200667	0.021
				0.519	0.0483333
				0.627333	0.018
				0.298	0.125567
				0.145333	0.0603667
					0.0996667
					-0.0201
					-0.0371717
					0.0149333
					0.0533333
					-0.00166667
					-0.0896667
					0.023
					0.269667
					-0.19
					0.205333
					0.172333

[truncated: 29 more sheets: Fig4.f, Fig4.g, Fig5.b, Fig5.c, Fig5.d, Fig5.e, Supp Fig2.a, Supp Fig2.b, Supp Fig2.c, Supp Fig2.d, Supp Fig3.c, Supp Fig4.a, Supp Fig4.c, Supp Fig.5b, Supp Fig.6a, Supp Fig6.b, Supp Fig6.c, Supp Fig7.b, Supp Fig7.c, Supp Fig8.b …]
